# Supplementary material for: The Genomic Architecture of Competitive Response of Arabidopsis thaliana Is Highly Flexible Among Plurispecific Neighborhoods
Source: Front Plant Sci. 2021 Nov 25;12:741122. doi: 10.3389/fpls.2021.741122 (PMC8656689; doi:10.3389/fpls.2021.741122)
Supplement: Supplementary file 1 [file Data_Sheet_1.xlsx]

## Sheet: Supplementary Table 1
Supplementary Table 1. Natural variation of five phenotypic traits scored on A. thaliana plants among all treatments. Bold P-values indicate significant effects after FDR correction. FLO: flowering time, DIAM: maximum diameter of the rosette, H1F: height from the soil to the first flower on the main stem, HD = H1F / DIAM, BIOMASS: aboveground dry biomass. Sum Sq : Type III Sum of Squares. NumDF: …
	FLO				BIOMASS				DIAM				H1F				HD
Model terms	Sum Sq	NumDF	F value	Pr(>F)	Sum Sq	NumDF	F value	Pr(>F)	Sum Sq	NumDF	F value	Pr(>F)	Sum Sq	NumDF	F value	Pr(>F)	Sum Sq	NumDF	F value	Pr(>F)
block	511.461	3	4.93354	0.00611338	98590.1	3	1.81411	0.142372	2394.6	3	2.63451	0.065972	2979.58	3	1.81365	0.163882	0.495845	3	1.57196	0.214865
germ	84.8625	1	2.45574	0.1172	6922.53	1	0.382134	0.53651	137.227	1	0.452925	0.501	179.704	1	0.328154	0.566791	0.0430508	1	0.409448	0.522299
treatment	4773.14	11	12.5568	7.20527e-09	1.36822e+08	11	686.618	<1E-272	466342	11	139.926	1.22221e-24	11090	11	1.84102	0.0855428	36.2197	11	31.3163	2.44522e-14
accession	769773	90	247.507	<1E-272	1.83445e+08	90	112.516	<1E-272	1.84111e+06	90	67.5186	<1E-272	1.42542e+06	90	28.9214	<1E-272	470.9	90	49.7627	<1E-272
treatment x accession	67733.6	988	1.98388	2.11577e-44	1.69099e+08	988	9.44789	<1E-272	1.17955e+06	988	3.94045	3.6931e-183	898725	985	1.66613	8.74368e-25	147.576	985	1.42494	1.21028e-12

## Sheet: Supplementary Table 2
Supplementary Table 2. Natural variation of five phenotypic traits scored on A. thaliana plants among all treatments, with the exception of the ‘Alone’ treatment A. Bold P-values indicate significant effects after FDR correction. FLO: flowering time, DIAM: maximum diameter of the rosette, H1F: height from the soil to the first flower on the main stem, HD = H1F / DIAM, BIOMASS: aboveground dry bio…
			Traits
	FLO				BIOMASS				DIAM				H1F				HD
Model terms	Sum Sq	NumDF	F value	Pr(>F)	Sum Sq	NumDF	F value	Pr(>F)	Sum Sq	NumDF	F value	Pr(>F)	Sum Sq	NumDF	F value	Pr(>F)	Sum Sq	NumDF	F value	Pr(>F)
block	449.917	3	4.21148	0.0133776	47170.7	3	1.04399	0.387147	2063.53	3	2.26164	0.101395	3297.26	3	2.03314	0.130401	0.462338	3	1.41371	0.258265
germ	80.8438	1	2.27023	0.131993	41547	1	2.75858	0.0968462	359.469	1	1.18194	0.277056	74.707	1	0.138196	0.71011	0.0249302	1	0.22869	0.632535
treatment	4534.09	10	12.7325	2.73861e-08	8.05225e+07	10	534.642	8.4776e-32	416675	10	137.003	1.83607e-22	8785.63	10	1.62521	0.145937	32.8916	10	30.1722	5.51654e-13
accession	733611	90	228.901	<1E-272	1.26965e+08	90	93.667	<1E-272	1.51686e+06	90	55.4162	<1E-272	1.29211e+06	90	26.5578	1.65809e-303	441.033	90	44.9522	<1E-272
treatment x accession	62348.4	898	1.94972	1.27472e-38	1.29524e+08	898	9.57683	<1E-272	1.06442e+06	898	3.89735	2.02877e-164	775895	895	1.60367	1.22813e-19	137.521	895	1.40951	4.7345e-11

## Sheet: Supplementary Table 3
Supplementary Table 3. Natural variation of four phenotypic traits scored on A. thaliana plants among all treatments, with the exception of the ‘Alone’ and ‘Intraspecific interaction’ treatments (i.e. A and AAA). Bold P-values indicate significant effects after FDR correction. FLO: flowering time, DIAM: maximum diameter of the rosette, H1F: height from the soil to the first flower on the main ste…
			Traits
	FLO				BIOMASS				DIAM				H1F				HD
Model terms	Sum Sq	NumDF	F value	Pr(>F)	Sum Sq	NumDF	F value	Pr(>F)	Sum Sq	NumDF	F value	Pr(>F)	Sum Sq	NumDF	F value	Pr(>F)	Sum Sq	NumDF	F value	Pr(>F)
block	477.766	3	4.36477	0.0124739	56253.9	3	1.18112	0.334958	2490.99	3	2.72724	0.0635258	3826	3	2.35177	0.0945187	0.387288	3	1.15442	0.345343
germ	101.163	1	2.77262	0.0960134	50636.4	1	3.18954	0.074231	640.051	1	2.10226	0.147205	460.614	1	0.849392	0.356814	0.0819041	1	0.732415	0.392185
treatment	4506.61	9	13.7238	5.73062e-08	8.16653e+07	9	571.557	2.69201e-29	462841	9	168.912	1.43564e-21	6297.1	9	1.29024	0.286085	30.9358	9	30.7376	5.63915e-12
accession	676464	90	206.001	<1E-272	1.20815e+08	90	84.5554	<1E-272	1.34123e+06	90	48.948	<1E-272	1.18426e+06	90	24.2647	4.60774e-272	411.976	90	40.9337	<1E-272
treatment x accession	58658	808	1.98968	3.88413e-37	1.27637e+08	808	9.95018	<1E-272	1.00711e+06	808	4.09392	8.32515e-160	703188	805	1.61082	3.5189e-18	125.486	805	1.39396	1.41444e-09
