# Supplementary material for: The Genomic Architecture of Competitive Response of Arabidopsis thaliana Is Highly Flexible Among Plurispecific Neighborhoods
Source: Front Plant Sci. 2021 Nov 25;12:741122. doi: 10.3389/fpls.2021.741122 (PMC8656689; doi:10.3389/fpls.2021.741122)
Supplement: Supplementary file 2 [file Data_Sheet_2.xlsx]

## Sheet: Dataset1
Dataset1: Raw phenotypic data. See Material and Methods section for a description of the variables.
block	treatment	accession	germ	FLO	DIAM	H1F	BIOMASS	HD
A	SSS	A1_111	5	31	84	80	41.1	0.952
A	SSS	A6_111	4	87	20	.	4.3	.
A	SSS	A1_18	5	.	.	.	.	.
A	SSS	A1_69	4	56	46	48	4.4	1.043
A	SSS	A6_27	5	53	47	68	7.1	1.447
A	SSS	A6_95	5	52	76	116	20.8	1.526
A	SSS	A1_134	5	83	43	44	20.8	1.023
A	SSS	A1_82	6	78	31	40	13.4	1.29
A	SSS	A6_34	6	58	30	22	7.3	0.733
A	SSS	A6_100	4	78	41	42	10.1	1.024
A	SSS	A1_131	5	56	50	33	9.5	0.66
A	SSS	A1_105	5	66	48	69	31.4	1.438
A	SSS	A1_63	5	56	57	113	16.6	1.982
A	SSS	A6_106	4	57	28	92	6.6	3.286
A	SSS	A1_41	5	84	33	14	27.5	0.424
A	SSS	A1_33	5	51	75	42	26.3	0.56
A	SSS	A6_66	5	47	69	60	19.2	0.87
A	SSS	A1_133	6	38	43	78	14.2	1.814
A	SSS	A1_93	5	53	35	26	7.5	0.743
A	SSS	A6_96	4	71	10	26	4.9	2.6
A	SSS	A1_120	5	55	45	80	4.2	1.778
A	SSS	A1_62	5	40	60	152	15.4	2.533
A	SSS	A6_78	4	87	25	.	17.7	.
A	SSS	A1_23	5	70	53	43	42.7	0.811
A	SSS	A6_104	4	51	18	77	2.9	4.278
A	SSS	A6_97	4	49	96	104	22.4	1.083
A	SSS	A6_48	5	.	.	.	.	.
A	SSS	A6_101	4	50	71	71	7.1	1
A	SSS	A6_64	4	72	34	41	24.5	1.206
A	SSS	A1_74	4	44	39	56	3.6	1.436
A	SSS	A1_124	5	22	47	55	11.4	1.17
A	SSS	A1_73	4	51	31	102	3.9	3.29
A	SSS	A6_112	5	57	61	39	5.4	0.639
A	SSS	A6_83	5	77	35	44	12.1	1.257
A	SSS	A6_71	5	67	51	56	15.3	1.098
A	SSS	A6_60	4	84	24	26	25.7	1.083
A	SSS	A6_72	5	78	69	13	48.1	0.188
A	SSS	A6_73	4	43	79	58	26.7	0.734
A	SSS	A6_43	4	87	35	.	26.4	.
A	SSS	A1_128	5	42	53	132	14	2.491
A	SSS	A1_116	5	42	62	140	15.2	2.258
A	SSS	A1_98	4	22	58	40	10.5	0.69
A	SSS	A1_77	.	.	.	.	.	.
A	SSS	A6_77	4	63	75	34	43.8	0.453
A	SSS	A6_44	4	26	54	98	13.2	1.815
A	SSS	A6_102	4	59	59	27	14.6	0.458
A	SSS	A1_115	4	25	47	86	16.4	1.83
A	SSS	A1_117	.	.	.	.	.	.
A	SSS	A6_85	4	49	50	149	6.5	2.98
A	SSS	A1_109	4	23	52	85	13.2	1.635
A	SSS	A6_99	5	56	40	54	6.3	1.35
A	SSS	A6_90	5	62	32	33	6	1.031
A	SSS	A6_45	.	.	.	.	.	.
A	SSS	A6_84	4	71	24	58	24.3	2.417
A	SSS	A1_47	4	77	39	10	46.9	0.256
A	SSS	A1_79	4	26	38	55	9.9	1.447
A	SSS	A6_62	4	87	25	.	17.3	.
A	SSS	A1_122	4	77	32	27	41.7	0.844
A	SSS	A6_67	6	75	25	24	22.8	0.96
A	SSS	A1_96	4	23	64	44	22.5	0.688
A	SSS	A1_84	4	44	62	78	16.6	1.258
A	SSS	A1_66	.	.	.	.	.	.
A	SSS	A1_39	5	70	69	18	33.8	0.261
A	SSS	A1_114	4	45	81	93	34.2	1.148
A	SSS	A1_37	4	25	47	96	19	2.043
A	SSS	A1_65	4	44	54	85	9.4	1.574
A	SSS	A6_70	5	41	40	146	10.4	3.65
A	SSS	A1_75	4	.	.	.	.	.
A	SSS	A6_23	4	59	71	50	37.1	0.704
A	SSS	A6_61	5	47	60	85	9.1	1.417
A	SSS	A1_61	4	39	63	154	15.3	2.444
A	SSS	A6_76	5	.	.	.	.	.
A	SSS	A1_112	4	43	71	65	19.4	0.915
A	SSS	A6_89	4	38	66	46	24	0.697
A	SSS	A1_137	4	39	35	95	7.4	2.714
A	SSS	A1_81	4	36	80	78	31.6	0.975
A	SSS	A6_88	4	41	23	78	8.8	3.391
A	SSS	A6_68	4	23	58	80	18.7	1.379
A	SSS	A6_35	5	42	60	53	35.2	0.883
A	SSS	A1_125	5	22	56	102	24.6	1.821
A	SSS	A6_51	4	53	76	41	73.2	0.539
A	SSS	A6_107	5	30	38	72	7.8	1.895
A	SSS	A6_92	4	24	49	63	12.6	1.286
A	SSS	A6_103	4	57	44	37	11.8	0.841
A	SSS	A6_69	5	56	55	19	35.9	0.345
A	SSS	A1_43	5	59	57	25	38.4	0.439
A	SSS	A1_60	4	27	50	94	23	1.88
A	SSS	A1_129	4	34	36	146	11.2	4.056
A	SSS	A1_85	.	.	.	.	.	.
A	SSS	A1_143	4	51	16	26	3.3	1.625
A	SSS	A6_40	4	65	23	19	18.5	0.826
A	SSS	A6_108	4	.	.	.	.	.
A	SSS	A6_74	5	26	53	80	28.9	1.509
A	AAA	A1_112	5	31	78	60	87.8	0.769
A	AAA	A1_77	.	.	.	.	.	.
A	AAA	A6_96	4	50	73	115	111.1	1.575
A	AAA	A1_120	5	33	100	157	116.1	1.57
A	AAA	A1_60	4	24	54	65	22.6	1.204
A	AAA	A6_100	5	48	125	71	290.8	0.568
A	AAA	A1_73	4	24	65	46	34.8	0.708
A	AAA	A6_70	5	29	28	68	23	2.429
A	AAA	A1_63	4	25	80	79	59.5	0.988
A	AAA	A6_92	4	37	97	90	144.6	0.928
A	AAA	A6_88	4	29	73	85	61.4	1.164
A	AAA	A1_23	4	42	125	58	474.1	0.464
A	AAA	A1_74	4	35	103	126	149.7	1.223
A	AAA	A6_48	4	48	136	52	391.6	0.382
A	AAA	A1_65	4	34	97	109	86	1.124
A	AAA	A1_85	6	.	.	.	.	.
A	AAA	A6_61	6	37	123	159	169.5	1.293
A	AAA	A1_134	4	54	128	100	338.9	0.781
A	AAA	A1_43	4	62	142	70	575.2	0.493
A	AAA	A6_103	4	48	118	36	306	0.305
A	AAA	A6_99	4	30	49	65	55.2	1.327
A	AAA	A6_106	4	29	33	40	13.5	1.212
A	AAA	A1_98	4	22	47	43	20	0.915
A	AAA	A1_137	4	28	52	75	32.6	1.442
A	AAA	A6_76	4	35	139	44	174.1	0.317
A	AAA	A1_66	4	30	58	80	43.5	1.379
A	AAA	A1_62	4	30	76	68	81	0.895
A	AAA	A6_107	5	29	90	95	70.8	1.056
A	AAA	A6_77	4	41	121	25	285.5	0.207
A	AAA	A6_74	4	23	64	71	40.2	1.109
A	AAA	A1_75	4	29	96	92	115.5	0.958
A	AAA	A1_33	4	30	113	61	135.8	0.54
A	AAA	A6_66	4	36	138	25	234.3	0.181
A	AAA	A6_83	4	54	145	81	525.6	0.559
A	AAA	A6_84	5	43	118	68	313.2	0.576
A	AAA	A1_82	4	48	135	50	424.3	0.37
A	AAA	A1_133	4	28	72	74	56.3	1.028
A	AAA	A1_125	4	22	62	49	21.5	0.79
A	AAA	A6_34	4	38	43	104	49.6	2.419
A	AAA	A6_85	5	34	41	45	43.1	1.098
A	AAA	A1_79	4	27	43	76	25.2	1.767
A	AAA	A6_23	4	43	129	53	367.1	0.411
A	AAA	A6_101	4	35	131	80	177.1	0.611
A	AAA	A6_112	4	41	108	112	135.2	1.037
A	AAA	A6_27	4	30	105	141	138.4	1.343
A	AAA	A1_115	4	23	70	90	43.6	1.286
A	AAA	A6_64	4	44	143	52	454	0.364
A	AAA	A6_95	4	31	105	54	67.3	0.514
A	AAA	A6_40	4	43	106	57	163.2	0.538
A	AAA	A6_97	4	59	110	42	394.5	0.382
A	AAA	A1_122	4	62	104	75	365.7	0.721
A	AAA	A6_89	4	23	54	15	20.9	0.278
A	AAA	A1_131	4	32	104	80	134.8	0.769
A	AAA	A1_128	5	36	111	147	120	1.324
A	AAA	A1_117	4	35	101	125	106.8	1.238
A	AAA	A1_116	5	34	121	100	187.7	0.826
A	AAA	A1_37	4	25	60	85	35.8	1.417
A	AAA	A1_124	4	23	52	70	22.4	1.346
A	AAA	A1_96	4	23	63	35	27.4	0.556
A	AAA	A6_44	4	25	39	66	17.4	1.692
A	AAA	A6_62	4	87	60	.	184.7	.
A	AAA	A6_43	4	79	96	68	519.7	0.708
A	AAA	A1_111	4	24	55	62	31.1	1.127
A	AAA	A1_143	4	25	74	63	48.2	0.851
A	AAA	A1_109	4	22	62	88	25.4	1.419
A	AAA	A6_78	4	60	140	45	711	0.321
A	AAA	A1_129	4	24	67	66	33.1	0.985
A	AAA	A6_35	4	34	140	91	251.7	0.65
A	AAA	A1_39	5	50	120	38	359.8	0.317
A	AAA	A6_60	4	55	149	65	697.6	0.436
A	AAA	A1_105	4	48	21	37	11.6	1.762
A	AAA	A6_104	5	30	52	25	26.4	0.481
A	AAA	A6_71	4	55	110	73	255.8	0.664
A	AAA	A1_41	4	62	122	77	403.7	0.631
A	AAA	A1_18	4	31	76	100	83.3	1.316
A	AAA	A1_81	4	31	127	60	145.3	0.472
A	AAA	A6_102	4	53	54	50	36.6	0.926
A	AAA	A6_69	5	45	115	30	234.5	0.261
A	AAA	A1_47	4	52	113	32	381.8	0.283
A	AAA	A6_45	.	.	.	.	.	.
A	AAA	A6_90	4	38	122	92	248.6	0.754
A	AAA	A6_67	4	55	137	57	510.5	0.416
A	AAA	A6_51	4	40	131	17	258.8	0.13
A	AAA	A6_72	4	64	115	94	579.4	0.817
A	AAA	A6_111	4	29	69	77	46	1.116
A	AAA	A1_61	4	23	64	68	31.8	1.063
A	AAA	A6_73	4	34	96	107	101.8	1.115
A	AAA	A6_108	4	57	128	36	429.8	0.281
A	AAA	A1_93	4	35	122	77	251.3	0.631
A	AAA	A6_68	4	38	62	91	54.9	1.468
A	AAA	A1_69	4	31	94	94	101.1	1
A	AAA	A1_84	4	39	88	80	60.5	0.909
A	AAA	A1_114	4	48	124	142	289.3	1.145
A	VVV	A6_73	5	36	133	72	405.6	0.541
A	VVV	A6_74	5	38	61	90	85.1	1.475
A	VVV	A1_39	5	58	150	77	1297.1	0.513
A	VVV	A1_96	4	24	67	38	37.8	0.567
A	VVV	A1_85	5	78	31	42	13.4	1.355
A	VVV	A1_66	5	26	44	102	34.1	2.318
A	VVV	A1_93	4	30	131	79	251.9	0.603
A	VVV	A6_76	5	30	121	35	204.4	0.289
A	VVV	A1_117	.	.	.	.	.	.
A	VVV	A1_23	4	44	168	88	875.9	0.524
A	VVV	A6_84	4	41	156	53	703.3	0.34
A	VVV	A6_51	4	38	151	75	482.7	0.497
A	VVV	A1_37	5	22	55	63	36.4	1.145
A	VVV	A1_143	4	26	66	47	63.9	0.712
A	VVV	A6_43	4	.	.	.	.	.
A	VVV	A6_23	4	43	155	26	942.5	0.168
A	VVV	A1_63	6	32	107	118	138.5	1.103
A	VVV	A1_114	4	56	131	111	517.6	0.847
A	VVV	A1_73	5	36	40	55	25.8	1.375
A	VVV	A1_81	4	31	100	42	169.5	0.42
A	VVV	A1_41	5	47	133	47	1174.3	0.353
A	VVV	A6_77	4	43	159	53	878	0.333
A	VVV	A6_103	4	45	62	67	49.3	1.081
A	VVV	A6_44	5	.	.	.	.	.
A	VVV	A6_70	5	25	52	56	26.6	1.077
A	VVV	A1_109	4	22	63	69	35.4	1.095
A	VVV	A6_95	4	31	115	59	163	0.513
A	VVV	A6_40	4	42	182	65	1135.1	0.357
A	VVV	A6_102	4	43	147	115	569.1	0.782
A	VVV	A6_68	5	22	59	68	40.4	1.153
A	VVV	A6_96	4	39	143	117	364	0.818
A	VVV	A1_79	4	24	56	59	42	1.054
A	VVV	A1_125	4	22	55	48	33.4	0.873
A	VVV	A6_90	5	35	112	52	198.7	0.464
A	VVV	A6_100	4	55	108	71	164.2	0.657
A	VVV	A1_116	5	33	106	127	270.7	1.198
A	VVV	A1_47	4	49	115	90	465.3	0.783
A	VVV	A1_74	4	27	77	61	83.8	0.792
A	VVV	A6_92	4	26	47	29	21.2	0.617
A	VVV	A1_69	4	27	84	40	77.2	0.476
A	VVV	A6_108	4	.	.	.	.	.
A	VVV	A1_61	4	21	58	65	31.6	1.121
A	VVV	A6_99	4	29	111	91	129.9	0.82
A	VVV	A6_62	4	53	154	55	852.5	0.357
A	VVV	A1_137	4	.	.	.	.	.
A	VVV	A1_84	4	34	99	45	120.9	0.455
A	VVV	A6_83	5	54	162	59	1226.6	0.364
A	VVV	A1_124	4	21	59	63	35.6	1.068
A	VVV	A6_85	5	21	55	48	25.8	0.873
A	VVV	A1_128	5	30	96	105	147.4	1.094
A	VVV	A6_89	4	26	67	63	56.4	0.94
A	VVV	A1_120	5	36	115	121	185.9	1.052
A	VVV	A6_78	4	60	160	28	1212.6	0.175
A	VVV	A6_45	.	.	.	.	.	.
A	VVV	A1_98	4	23	68	25	37.9	0.368
A	VVV	A1_134	5	40	146	39	783.4	0.267
A	VVV	A1_131	4	27	74	76	65.7	1.027
A	VVV	A1_133	5	22	46	46	26.5	1
A	VVV	A1_75	4	38	74	80	128.8	1.081
A	VVV	A1_77	.	.	.	.	.	.
A	VVV	A6_107	4	38	71	68	81.2	0.958
A	VVV	A6_61	4	30	103	154	170.7	1.495
A	VVV	A6_66	5	24	89	30	71.8	0.337
A	VVV	A1_33	4	28	111	41	115.6	0.369
A	VVV	A1_62	5	23	65	43	36.3	0.662
A	VVV	A6_88	4	27	71	64	64.2	0.901
A	VVV	A1_115	5	25	75	112	73	1.493
A	VVV	A1_122	4	51	147	28	1195.8	0.19
A	VVV	A1_112	4	29	122	41	197.7	0.336
A	VVV	A6_48	4	42	181	30	1055.9	0.166
A	VVV	A6_34	5	29	91	79	128.8	0.868
A	VVV	A6_27	5	31	96	131	98.4	1.365
A	VVV	A6_97	4	68	115	60	287.5	0.522
A	VVV	A1_105	4	32	93	96	146.5	1.032
A	VVV	A1_65	4	28	82	32	86.6	0.39
A	VVV	A1_60	4	26	70	87	47.9	1.243
A	VVV	A1_129	4	29	75	71	61.5	0.947
A	VVV	A6_111	4	.	.	.	.	.
A	VVV	A6_101	4	39	158	63	441.7	0.399
A	VVV	A6_71	4	48	148	82	726.7	0.554
A	VVV	A6_35	4	31	127	59	243.5	0.465
A	VVV	A1_111	4	22	63	57	42.5	0.905
A	VVV	A1_18	4	31	78	84	103.3	1.077
A	VVV	A1_82	.	.	.	.	.	.
A	VVV	A6_106	4	23	46	43	20.3	0.935
A	VVV	A6_104	6	24	47	56	26.2	1.191
A	VVV	A6_69	6	44	172	117	558.4	0.68
A	VVV	A6_67	5	.	.	.	.	.
A	VVV	A6_64	4	48	164	72	1289.4	0.439
A	VVV	A6_72	4	62	152	127	1529.1	0.836
A	VVV	A6_112	5	33	121	63	215.4	0.521
A	VVV	A6_60	4	49	157	23	1001.6	0.146
A	VVV	A1_43	5	54	159	61	1441.7	0.384
A	PPV	A6_64	4	54	151	23	950.6	0.152
A	PPV	A6_78	4	64	110	10	557.7	0.091
A	PPV	A6_67	5	.	.	.	.	.
A	PPV	A6_101	4	39	162	99	570.7	0.611
A	PPV	A6_97	4	58	151	14	1443.6	0.093
A	PPV	A1_120	4	31	122	122	206.9	1
A	PPV	A6_85	5	23	53	30	25.2	0.566
A	PPV	A1_69	.	.	.	.	.	.
A	PPV	A6_103	4	46	128	64	278.5	0.5
A	PPV	A1_134	4	41	152	26	892.4	0.171
A	PPV	A6_95	4	32	105	49	196.8	0.467
A	PPV	A6_89	4	26	88	75	86.9	0.852
A	PPV	A1_33	4	29	98	78	127.1	0.796
A	PPV	A1_96	4	36	78	68	181.7	0.872
A	PPV	A6_104	4	28	70	53	43.9	0.757
A	PPV	A6_90	5	41	119	79	202.6	0.664
A	PPV	A1_77	.	.	.	.	.	.
A	PPV	A1_37	5	23	59	70	32.8	1.186
A	PPV	A6_102	4	43	151	5	559.4	0.033
A	PPV	A6_92	4	29	64	73	44.6	1.141
A	PPV	A6_76	4	40	117	100	267	0.855
A	PPV	A1_114	4	43	177	111	1055.5	0.627
A	PPV	A1_66	.	.	.	.	.	.
A	PPV	A1_61	5	33	60	71	69.3	1.183
A	PPV	A1_109	4	20	47	71	33.9	1.511
A	PPV	A6_88	4	.	.	.	.	.
A	PPV	A6_23	4	37	146	35	431.7	0.24
A	PPV	A6_70	5	23	59	66	38.9	1.119
A	PPV	A6_27	4	26	84	102	78.4	1.214
A	PPV	A6_99	5	31	100	45	142.2	0.45
A	PPV	A1_85	6	56	143	85	920.2	0.594
A	PPV	A1_129	5	24	58	65	37.2	1.121
A	PPV	A1_111	4	43	159	50	902.6	0.314
A	PPV	A1_116	5	30	116	62	251.2	0.534
A	PPV	A1_137	4	26	66	58	54.4	0.879
A	PPV	A1_131	5	29	80	46	88.5	0.575
A	PPV	A1_117	6	30	92	73	157.5	0.793
A	PPV	A1_124	.	.	.	.	.	.
A	PPV	A1_84	4	40	103	124	383.7	1.204
A	PPV	A6_73	6	36	158	73	548.1	0.462
A	PPV	A1_115	4	24	62	85	40.4	1.371
A	PPV	A1_39	5	76	127	44	1402.3	0.346
A	PPV	A1_18	4	28	99	82	172.5	0.828
A	PPV	A1_133	4	35	79	109	214.5	1.38
A	PPV	A6_60	4	48	156	88	1403.1	0.564
A	PPV	A1_62	.	.	.	.	.	.
A	PPV	A6_106	4	25	47	47	17.9	1
A	PPV	A6_48	5	51	154	13	1244.7	0.084
A	PPV	A1_43	4	64	142	135	1645.8	0.951
A	PPV	A6_43	4	66	183	75	1301.3	0.41
A	PPV	A6_40	4	41	159	54	726.7	0.34
A	PPV	A6_45	.	.	.	.	.	.
A	PPV	A1_128	5	39	96	131	209.8	1.365
A	PPV	A1_112	4	28	118	55	166.6	0.466
A	PPV	A1_75	4	30	91	110	101	1.209
A	PPV	A1_122	4	59	151	50	1389.1	0.331
A	PPV	A1_82	5	80	157	62	1388.7	0.395
A	PPV	A1_41	4	71	55	25	143.8	0.455
A	PPV	A1_63	4	28	81	75	80	0.926
A	PPV	A1_105	4	31	109	102	193.2	0.936
A	PPV	A6_74	4	22	63	55	32.8	0.873
A	PPV	A6_77	4	35	137	11	430.1	0.08
A	PPV	A1_125	5	22	75	80	48.6	1.067
A	PPV	A6_83	4	50	162	22	1353.6	0.136
A	PPV	A1_98	4	21	60	59	39.6	0.983
A	PPV	A1_65	4	30	118	37	236.9	0.314
A	PPV	A1_73	4	21	70	39	49.2	0.557
A	PPV	A6_84	4	53	144	26	1184.1	0.181
A	PPV	A1_93	4	32	103	25	207.3	0.243
A	PPV	A6_44	4	25	58	85	52.6	1.466
A	PPV	A6_51	4	36	142	18	500.3	0.127
A	PPV	A1_79	4	23	60	54	37.5	0.9
A	PPV	A6_112	4	40	122	46	357.5	0.377
A	PPV	A6_68	6	25	77	91	92.2	1.182
A	PPV	A1_143	4	23	79	69	51.8	0.873
A	PPV	A6_69	5	51	95	84	110.2	0.884
A	PPV	A1_23	4	44	155	62	888.5	0.4
A	PPV	A6_107	5	.	.	.	.	.
A	PPV	A6_34	6	27	98	82	121.2	0.837
A	PPV	A1_47	4	43	155	10	784.9	0.065
A	PPV	A6_66	4	34	139	15	425.4	0.108
A	PPV	A1_81	4	27	124	48	206.3	0.387
A	PPV	A1_74	4	30	111	96	191.2	0.865
A	PPV	A6_35	4	35	143	34	412.5	0.238
A	PPV	A6_62	4	50	176	44	1057.6	0.25
A	PPV	A6_111	4	28	79	67	78.8	0.848
A	PPV	A1_60	4	23	63	63	42.1	1
A	PPV	A6_96	4	42	149	90	365.3	0.604
A	PPV	A6_100	4	53	150	140	727.1	0.933
A	PPV	A6_71	5	58	150	63	991.4	0.42
A	PPV	A6_72	5	63	154	109	1652.3	0.708
A	PPV	A6_61	5	31	115	110	167.6	0.957
A	PPV	A6_108	5	52	163	32	1669.8	0.196
A	PPS	A6_77	4	50	83	34	220.7	0.41
A	PPS	A6_66	5	33	95	63	58.6	0.663
A	PPS	A6_106	4	27	48	66	20.2	1.375
A	PPS	A6_104	5	33	59	115	15.3	1.949
A	PPS	A1_65	4	34	67	81	34.3	1.209
A	PPS	A1_47	5	59	82	19	213.4	0.232
A	PPS	A6_76	4	31	94	46	67.5	0.489
A	PPS	A6_60	5	58	77	31	100.8	0.403
A	PPS	A1_124	4	22	49	74	15.9	1.51
A	PPS	A6_61	5	29	82	88	60.2	1.073
A	PPS	A1_23	.	.	.	.	.	.
A	PPS	A1_37	5	20	58	56	32.6	0.966
A	PPS	A6_40	4	51	96	55	252.8	0.573
A	PPS	A6_112	5	37	97	39	62.8	0.402
A	PPS	A6_96	4	37	76	62	36.1	0.816
A	PPS	A6_90	5	37	62	49	25.5	0.79
A	PPS	A1_79	4	25	47	62	27.6	1.319
A	PPS	A6_103	4	46	67	43	41.1	0.642
A	PPS	A6_64	4	59	75	41	179.9	0.547
A	PPS	A1_125	4	25	48	85	23	1.771
A	PPS	A6_108	4	59	158	30	509.9	0.19
A	PPS	A1_75	6	34	56	61	20.6	1.089
A	PPS	A1_61	4	26	55	83	17.8	1.509
A	PPS	A1_69	5	30	75	95	19.2	1.267
A	PPS	A6_27	5	30	88	128	37.5	1.455
A	PPS	A6_62	4	87	41	.	68.8	.
A	PPS	A6_88	5	.	.	.	.	.
A	PPS	A1_82	5	83	59	40	106.4	0.678
A	PPS	A6_101	4	39	73	61	20.4	0.836
A	PPS	A1_77	.	.	.	.	.	.
A	PPS	A6_78	4	78	66	13	155.6	0.197
A	PPS	A1_18	5	26	85	84	66.4	0.988
A	PPS	A1_105	4	34	94	145	109	1.543
A	PPS	A1_62	6	26	65	63	36.8	0.969
A	PPS	A1_117	5	31	70	93	38.7	1.329
A	PPS	A1_60	4	28	79	72	32.2	0.911
A	PPS	A1_43	4	51	102	47	337.2	0.461
A	PPS	A6_45	.	.	.	.	.	.
A	PPS	A6_69	5	47	100	57	90.7	0.57
A	PPS	A6_23	4	43	100	81	112	0.81
A	PPS	A6_89	5	24	62	51	26.9	0.823
A	PPS	A6_71	4	84	74	3	188.1	0.041
A	PPS	A6_107	5	27	83	92	47.6	1.108
A	PPS	A6_34	5	33	51	109	34.4	2.137
A	PPS	A6_72	4	50	119	39	266.7	0.328
A	PPS	A1_33	4	26	87	69	42.4	0.793
A	PPS	A1_63	4	29	88	105	50.4	1.193
A	PPS	A1_39	4	62	101	72	420.8	0.713
A	PPS	A1_116	4	28	96	54	127	0.563
A	PPS	A6_85	4	23	50	57	24.4	1.14
A	PPS	A1_98	5	20	64	46	38	0.719
A	PPS	A1_111	4	28	77	64	52.9	0.831
A	PPS	A1_137	4	25	67	49	30.9	0.731
A	PPS	A6_84	4	48	93	41	128.3	0.441
A	PPS	A6_102	4	49	63	53	32.6	0.841
A	PPS	A1_120	5	30	62	75	33.3	1.21
A	PPS	A6_51	4	44	96	53	120.6	0.552
A	PPS	A1_112	4	27	119	64	103.7	0.538
A	PPS	A6_97	5	63	83	35	209.3	0.422
A	PPS	A6_95	4	30	81	75	36.4	0.926
A	PPS	A1_81	4	30	99	69	75.2	0.697
A	PPS	A6_100	4	49	99	14	133.7	0.141
A	PPS	A1_96	5	23	67	54	27.9	0.806
A	PPS	A6_99	4	32	110	92	60.3	0.836
A	PPS	A1_41	5	54	88	61	222.8	0.693
A	PPS	A1_74	4	26	70	56	41.8	0.8
A	PPS	A1_131	5	27	70	70	41.5	1
A	PPS	A1_143	4	25	74	76	48.3	1.027
A	PPS	A6_111	5	25	65	61	36.8	0.938
A	PPS	A1_109	4	22	78	74	35.3	0.949
A	PPS	A6_43	4	87	29	.	59.3	.
A	PPS	A6_74	5	33	74	146	86.3	1.973
A	PPS	A1_129	4	25	60	77	26.5	1.283
A	PPS	A6_35	4	41	131	66	196.5	0.504
A	PPS	A1_73	4	.	.	.	.	.
A	PPS	A1_115	4	26	63	114	39.9	1.81
A	PPS	A6_70	4	23	50	48	26.6	0.96
A	PPS	A6_73	5	33	90	98	80.8	1.089
A	PPS	A1_66	5	31	66	121	34.7	1.833
A	PPS	A6_92	4	25	67	77	36.6	1.149
A	PPS	A6_44	.	.	.	.	.	.
A	PPS	A1_114	4	60	80	70	163.2	0.875
A	PPS	A6_48	5	45	155	11	548.4	0.071
A	PPS	A6_83	4	56	115	71	319.7	0.617
A	PPS	A6_67	6	63	77	16	128.9	0.208
A	PPS	A1_134	4	48	125	25	295.1	0.2
A	PPS	A1_122	4	87	16	.	21.6	.
A	PPS	A1_128	4	30	78	100	60.1	1.282
A	PPS	A6_68	5	24	60	94	28.4	1.567
A	PPS	A1_84	4	39	69	89	34.4	1.29
A	PPS	A1_85	5	84	33	3	30.9	0.091
A	PPS	A1_93	4	39	89	77	98	0.865
A	PPS	A1_133	5	29	53	72	27	1.358
A	PVV	A6_83	4	55	150	59	1529.1	0.393
A	PVV	A6_92	4	30	100	81	139.2	0.81
A	PVV	A6_71	4	46	117	57	425.7	0.487
A	PVV	A1_43	4	54	158	31	1321.2	0.196
A	PVV	A6_107	4	34	80	95	163.3	1.188
A	PVV	A1_85	5	59	88	43	138	0.489
A	PVV	A1_134	5	43	99	134	219.5	1.354
A	PVV	A1_125	4	21	51	96	37.9	1.882
A	PVV	A6_69	5	44	118	119	520.2	1.008
A	PVV	A1_112	4	29	91	60	95.8	0.659
A	PVV	A6_96	5	33	124	68	234.2	0.548
A	PVV	A6_103	4	43	133	107	527.2	0.805
A	PVV	A1_128	4	29	77	93	78.1	1.208
A	PVV	A1_81	4	26	81	53	79.2	0.654
A	PVV	A1_77	.	.	.	.	.	.
A	PVV	A1_37	4	26	71	89	68.8	1.254
A	PVV	A1_111	4	42	146	80	849.1	0.548
A	PVV	A1_109	4	22	45	53	18.2	1.178
A	PVV	A1_84	4	35	110	82	202.7	0.745
A	PVV	A1_60	4	23	62	50	31.6	0.806
A	PVV	A1_47	4	48	146	29	974.5	0.199
A	PVV	A6_108	5	61	187	55	1355.2	0.294
A	PVV	A6_90	5	37	125	86	250.5	0.688
A	PVV	A6_67	.	.	.	.	.	.
A	PVV	A1_74	4	27	80	55	97.5	0.688
A	PVV	A6_60	5	47	149	20	1077.8	0.134
A	PVV	A1_114	4	39	150	31	480.8	0.207
A	PVV	A6_88	4	32	82	71	55.9	0.866
A	PVV	A6_61	4	32	106	167	168.1	1.575
A	PVV	A6_23	4	37	135	28	472.5	0.207
A	PVV	A6_111	4	53	167	32	1653.5	0.192
A	PVV	A1_61	4	23	57	39	30	0.684
A	PVV	A1_129	4	23	56	54	35.9	0.964
A	PVV	A6_35	4	46	85	125	279	1.471
A	PVV	A1_124	5	25	71	71	50.5	1
A	PVV	A6_77	4	38	151	49	548.3	0.325
A	PVV	A6_64	4	45	157	39	1213.7	0.248
A	PVV	A1_98	4	28	75	44	59.8	0.587
A	PVV	A1_143	4	26	74	78	77.5	1.054
A	PVV	A6_106	4	24	38	57	15.9	1.5
A	PVV	A1_116	4	31	116	80	166	0.69
A	PVV	A6_48	.	.	.	.	.	.
A	PVV	A6_95	4	29	123	64	172.7	0.52
A	PVV	A1_79	4	22	38	29	16.8	0.763
A	PVV	A1_120	4	29	112	136	174.7	1.214
A	PVV	A6_104	4	27	45	39	28.9	0.867
A	PVV	A1_33	4	27	85	56	92.3	0.659
A	PVV	A6_85	4	26	64	75	51.6	1.172
A	PVV	A6_44	4	25	66	74	46.3	1.121
A	PVV	A6_45	.	.	.	.	.	.
A	PVV	A6_89	4	26	84	50	76	0.595
A	PVV	A6_72	5	50	151	37	1347.1	0.245
A	PVV	A6_112	5	40	118	115	202.6	0.975
A	PVV	A6_62	5	66	168	79	1238	0.47
A	PVV	A6_84	4	52	122	6	628	0.049
A	PVV	A6_73	4	34	126	82	365.8	0.651
A	PVV	A6_97	4	49	102	38	309.5	0.373
A	PVV	A6_40	4	39	187	50	901.9	0.267
A	PVV	A1_75	.	.	.	.	.	.
A	PVV	A6_70	5	23	45	31	21	0.689
A	PVV	A6_66	5	26	100	31	111.1	0.31
A	PVV	A1_115	4	23	68	95	54.1	1.397
A	PVV	A1_69	4	27	89	73	122.2	0.82
A	PVV	A6_43	4	62	151	83	1038.9	0.55
A	PVV	A1_96	4	21	58	33	35.4	0.569
A	PVV	A6_34	5	27	92	52	120.1	0.565
A	PVV	A1_122	4	55	157	16	1486.3	0.102
A	PVV	A1_73	4	22	51	31	24	0.608
A	PVV	A1_63	4	22	68	44	30.4	0.647
A	PVV	A6_78	4	63	160	41	983.8	0.256
A	PVV	A6_68	4	34	97	121	272.6	1.247
A	PVV	A6_51	5	41	113	112	271.9	0.991
A	PVV	A6_101	4	34	132	73	240	0.553
A	PVV	A1_62	.	.	.	.	.	.
A	PVV	A1_23	5	44	160	39	821.3	0.244
A	PVV	A6_100	4	48	97	95	100.6	0.979
A	PVV	A1_137	4	.	.	.	.	.
A	PVV	A6_99	4	44	84	94	98.1	1.119
A	PVV	A1_131	5	24	79	41	62.9	0.519
A	PVV	A1_66	4	24	69	113	44.1	1.638
A	PVV	A6_27	4	31	117	117	169	1
A	PVV	A6_74	4	21	61	81	47.9	1.328
A	PVV	A1_82	5	58	95	48	358.7	0.505
A	PVV	A1_65	4	29	116	60	171.6	0.517
A	PVV	A1_117	5	28	100	67	132.3	0.67
A	PVV	A1_133	4	38	77	143	182.4	1.857
A	PVV	A1_41	6	48	64	36	50.5	0.563
A	PVV	A1_105	4	32	114	93	260.5	0.816
A	PVV	A1_93	4	37	172	100	623.6	0.581
A	PVV	A1_18	4	30	58	72	67.5	1.241
A	PVV	A1_39	.	.	.	.	.	.
A	PVV	A6_76	4	32	122	33	236.5	0.27
A	PVV	A6_102	4	48	148	137	705.9	0.926
A	PSS	A6_99	5	43	65	100	31.6	1.538
A	PSS	A6_60	5	61	37	17	25.5	0.459
A	PSS	A1_131	5	30	50	52	16.6	1.04
A	PSS	A1_112	4	.	.	.	.	.
A	PSS	A1_114	4	59	60	30	45.5	0.5
A	PSS	A1_79	4	23	46	65	16.8	1.413
A	PSS	A6_95	4	34	93	125	64.8	1.344
A	PSS	A1_93	4	34	98	146	85.8	1.49
A	PSS	A1_117	6	30	71	93	30.6	1.31
A	PSS	A1_111	4	27	72	121	35.6	1.681
A	PSS	A6_43	4	74	25	30	57.7	1.2
A	PSS	A6_61	4	40	61	149	31	2.443
A	PSS	A6_40	4	62	47	25	35.1	0.532
A	PSS	A6_90	5	49	55	59	13.8	1.073
A	PSS	A1_23	4	59	74	38	64	0.514
A	PSS	A6_51	4	48	68	71	40.1	1.044
A	PSS	A6_106	4	38	39	138	3.6	3.538
A	PSS	A6_107	6	39	51	86	18.3	1.686
A	PSS	A6_104	4	30	46	63	15.7	1.37
A	PSS	A1_61	4	22	64	52	23.7	0.813
A	PSS	A1_143	5	42	49	127	29.5	2.592
A	PSS	A6_76	4	36	86	55	39.4	0.64
A	PSS	A6_102	4	62	47	55	17.7	1.17
A	PSS	A1_37	5	24	62	97	18.5	1.565
A	PSS	A1_75	4	43	60	138	9.9	2.3
A	PSS	A6_68	5	24	56	75	23.1	1.339
A	PSS	A1_82	5	86	36	.	39.2	.
A	PSS	A1_18	4	34	62	102	11.3	1.645
A	PSS	A1_129	4	25	53	78	16.4	1.472
A	PSS	A1_134	4	63	68	31	36.5	0.456
A	PSS	A6_108	4	77	45	91	53	2.022
A	PSS	A1_33	4	31	66	74	19.3	1.121
A	PSS	A6_62	4	87	34	.	46.8	.
A	PSS	A1_73	4	25	60	77	26.6	1.283
A	PSS	A6_74	4	31	75	163	42.2	2.173
A	PSS	A6_44	4	31	47	106	11.5	2.255
A	PSS	A6_73	5	35	91	82	73.4	0.901
A	PSS	A6_97	4	81	35	37	69.5	1.057
A	PSS	A1_43	4	63	113	23	260.8	0.204
A	PSS	A1_60	4	23	63	62	23.8	0.984
A	PSS	A1_47	4	81	43	8	73	0.186
A	PSS	A6_45	.	.	.	.	.	.
A	PSS	A1_133	4	29	70	76	19.8	1.086
A	PSS	A1_85	5	86	38	.	43.1	.
A	PSS	A6_112	4	36	85	86	32.7	1.012
A	PSS	A6_101	5	31	101	119	55.8	1.178
A	PSS	A1_62	6	21	48	50	13.3	1.042
A	PSS	A6_77	4	53	90	19	78	0.211
A	PSS	A1_128	4	34	63	111	13.8	1.762
A	PSS	A6_100	4	66	57	42	17.2	0.737
A	PSS	A1_122	4	87	27	.	32.1	.
A	PSS	A6_35	4	49	71	45	26.7	0.634
A	PSS	A6_66	4	43	69	131	36.4	1.899
A	PSS	A1_39	5	86	26	.	24.5	.
A	PSS	A1_81	4	35	107	66	55.6	0.617
A	PSS	A6_34	5	31	72	86	42.9	1.194
A	PSS	A6_111	4	74	86	47	103.3	0.547
A	PSS	A6_88	4	42	47	160	28.2	3.404
A	PSS	A1_116	4	44	74	64	24.9	0.865
A	PSS	A6_64	4	53	109	43	136.6	0.394
A	PSS	A6_70	5	24	40	62	17.4	1.55
A	PSS	A6_84	4	54	63	64	38.4	1.016
A	PSS	A1_66	6	24	62	106	23.7	1.71
A	PSS	A6_71	4	71	103	18	274.6	0.175
A	PSS	A1_77	.	.	.	.	.	.
A	PSS	A1_137	5	25	54	94	25.9	1.741
A	PSS	A6_72	4	62	77	29	128	0.377
A	PSS	A6_85	4	24	47	61	12.4	1.298
A	PSS	A6_96	4	.	.	.	.	.
A	PSS	A1_120	4	.	.	.	.	.
A	PSS	A1_84	4	40	83	142	38.5	1.711
A	PSS	A1_63	4	.	.	.	.	.
A	PSS	A1_41	5	72	28	14	41.2	0.5
A	PSS	A6_83	4	55	104	30	102.1	0.288
A	PSS	A6_69	5	49	120	49	128.3	0.408
A	PSS	A6_67	6	.	.	.	.	.
A	PSS	A6_92	4	34	45	105	23	2.333
A	PSS	A1_125	4	.	.	.	.	.
A	PSS	A1_124	4	22	53	71	15.5	1.34
A	PSS	A1_98	4	20	61	54	33.9	0.885
A	PSS	A6_78	5	86	38	.	95.6	.
A	PSS	A1_109	6	26	55	89	17.1	1.618
A	PSS	A1_74	4	30	97	85	70.9	0.876
A	PSS	A6_23	4	39	99	8	90.9	0.081
A	PSS	A6_27	4	27	58	107	39.2	1.845
A	PSS	A1_96	4	26	72	81	34.9	1.125
A	PSS	A1_105	4	34	52	76	24.2	1.462
A	PSS	A6_89	4	29	42	76	10.4	1.81
A	PSS	A6_48	5	61	87	7	164.2	0.08
A	PSS	A1_115	4	25	60	88	28.7	1.467
A	PSS	A1_65	4	34	68	108	25.4	1.588
A	PSS	A6_103	4	45	87	54	43.5	0.621
A	PSS	A1_69	5	41	19	66	8	3.474
A	A	A6_74	5	22	61	80	30	1.311
A	A	A6_40	4	45	66	72	92.9	1.091
A	A	A6_92	4	.	.	.	.	.
A	A	A6_69	5	43	188	119	1005	0.633
A	A	A6_88	4	42	100	166	337.7	1.66
A	A	A1_111	4	25	68	87	65.7	1.279
A	A	A1_33	5	26	87	60	92.2	0.69
A	A	A6_35	4	37	170	108	538.3	0.635
A	A	A1_47	4	43	165	59	1052.4	0.358
A	A	A6_44	4	25	46	70	33.8	1.522
A	A	A1_112	6	29	121	67	245.8	0.554
A	A	A6_101	4	36	149	25	360.9	0.168
A	A	A1_109	4	21	59	74	36.7	1.254
A	A	A1_66	5	37	88	195	269.6	2.216
A	A	A6_83	4	48	173	78	1502.2	0.451
A	A	A6_102	4	49	150	134	827.2	0.893
A	A	A6_76	4	30	100	42	119.9	0.42
A	A	A6_67	6	50	177	45	1631.5	0.254
A	A	A6_112	5	35	125	83	199.4	0.664
A	A	A6_90	4	40	121	95	224.3	0.785
A	A	A6_104	4	29	63	54	44.9	0.857
A	A	A1_79	4	24	59	64	38	1.085
A	A	A6_68	5	23	59	67	37.3	1.136
A	A	A1_61	4	24	55	27	19.6	0.491
A	A	A1_81	4	28	106	72	149.7	0.679
A	A	A6_64	4	48	162	24	1386.6	0.148
A	A	A1_69	4	28	96	65	123.9	0.677
A	A	A6_51	4	36	146	16	555.1	0.11
A	A	A6_43	4	71	158	61	1721.7	0.386
A	A	A1_105	4	36	112	117	196.9	1.045
A	A	A1_65	4	34	111	101	179.4	0.91
A	A	A1_125	4	23	71	85	52.2	1.197
A	A	A6_99	4	35	123	60	211	0.488
A	A	A6_111	4	54	155	34	1484.1	0.219
A	A	A6_78	4	54	144	31	1507.7	0.215
A	A	A1_120	5	33	106	181	230.6	1.708
A	A	A6_89	4	27	75	81	76.8	1.08
A	A	A1_60	4	24	65	45	46.4	0.692
A	A	A6_97	4	51	160	27	1378.3	0.169
A	A	A1_96	4	22	55	34	26.6	0.618
A	A	A1_62	5	28	82	75	99.4	0.915
A	A	A1_43	4	50	151	51	1519.3	0.338
A	A	A1_37	4	24	70	113	63.8	1.614
A	A	A6_108	4	55	146	36	1679.9	0.247
A	A	A1_39	5	53	137	50	1429.1	0.365
A	A	A6_60	4	48	165	80	1478.4	0.485
A	A	A6_61	5	31	117	121	180.1	1.034
A	A	A1_133	4	27	75	60	85.1	0.8
A	A	A6_100	4	48	159	120	996.7	0.755
A	A	A1_93	4	44	133	148	440.5	1.113
A	A	A1_41	5	56	143	107	1340.7	0.748
A	A	A1_116	5	33	117	85	270.1	0.726
A	A	A6_107	5	30	96	87	129.8	0.906
A	A	A6_72	4	62	155	125	1843.7	0.806
A	A	A1_137	5	26	64	76	57	1.188
A	A	A6_103	4	46	150	165	582.9	1.1
A	A	A6_85	5	25	63	46	48.2	0.73
A	A	A1_117	.	.	.	.	.	.
A	A	A6_77	4	44	161	34	847.3	0.211
A	A	A6_106	4	34	46	121	68.9	2.63
A	A	A1_115	4	24	66	83	59.4	1.258
A	A	A1_73	4	23	69	52	54.2	0.754
A	A	A1_84	4	27	117	83	171.2	0.709
A	A	A1_23	4	40	151	42	846.2	0.278
A	A	A6_45	.	.	.	.	.	.
A	A	A6_73	5	31	130	62	314.1	0.477
A	A	A1_114	4	42	146	20	751.4	0.137
A	A	A1_85	.	.	.	.	.	.
A	A	A1_18	4	31	118	97	173.9	0.822
A	A	A6_27	5	33	110	175	173.2	1.591
A	A	A6_84	5	57	165	56	1365.8	0.339
A	A	A6_66	5	31	127	42	235.7	0.331
A	A	A6_71	5	44	173	34	1161.6	0.197
A	A	A1_134	4	40	176	71	866.3	0.403
A	A	A6_48	4	45	176	11	1478.3	0.063
A	A	A1_98	4	24	65	34	36.4	0.523
A	A	A1_74	4	27	96	62	142.3	0.646
A	A	A1_122	4	46	149	25	1092.4	0.168
A	A	A1_75	4	28	83	89	94.6	1.072
A	A	A1_77	.	.	.	.	.	.
A	A	A1_63	4	30	100	80	140.9	0.8
A	A	A1_129	4	23	64	39	33.2	0.609
A	A	A6_34	4	29	96	80	159.7	0.833
A	A	A6_96	4	37	131	75	387.7	0.573
A	A	A1_124	5	20	52	46	31.3	0.885
A	A	A6_95	4	31	124	79	218.8	0.637
A	A	A1_143	4	30	112	82	259.9	0.732
A	A	A6_23	4	38	151	69	868.9	0.457
A	A	A1_131	4	31	82	49	100.5	0.598
A	A	A6_62	5	55	206	50	1818.5	0.243
A	A	A1_128	4	31	99	90	144.6	0.909
A	A	A6_70	5	28	69	59	65.5	0.855
A	A	A1_82	5	61	166	48	1679.3	0.289
A	PPP	A6_108	5	64	159	90	1675.2	0.566
A	PPP	A6_104	4	26	46	36	21.5	0.783
A	PPP	A6_27	4	31	93	152	165.5	1.634
A	PPP	A6_73	5	33	135	95	403.4	0.704
A	PPP	A1_47	4	49	132	25	908.9	0.189
A	PPP	A1_85	6	.	.	.	.	.
A	PPP	A6_89	4	25	74	70	73.9	0.946
A	PPP	A6_74	6	22	63	48	41.7	0.762
A	PPP	A6_68	5	21	49	57	23.7	1.163
A	PPP	A6_84	5	50	138	40	1065.9	0.29
A	PPP	A1_111	4	23	75	77	68.3	1.027
A	PPP	A6_106	4	27	48	48	30.1	1
A	PPP	A6_97	4	55	148	24	1502.2	0.162
A	PPP	A1_125	4	23	51	57	37.7	1.118
A	PPP	A1_37	4	23	71	67	45.9	0.944
A	PPP	A1_98	4	26	78	60	53.9	0.769
A	PPP	A6_61	.	.	.	.	.	.
A	PPP	A1_117	.	.	.	.	.	.
A	PPP	A1_133	4	25	57	55	37.8	0.965
A	PPP	A6_100	5	48	151	100	579.3	0.662
A	PPP	A1_131	4	27	81	72	87.7	0.889
A	PPP	A1_115	5	23	57	94	38	1.649
A	PPP	A1_124	5	21	57	75	26.5	1.316
A	PPP	A1_75	4	28	68	123	79.6	1.809
A	PPP	A1_105	4	35	120	125	385.9	1.042
A	PPP	A6_77	4	31	148	20	349.7	0.135
A	PPP	A6_92	5	24	58	72	52.6	1.241
A	PPP	A1_73	4	.	.	.	.	.
A	PPP	A1_39	5	57	143	53	1424.6	0.371
A	PPP	A1_74	4	32	127	76	263.3	0.598
A	PPP	A1_116	5	47	110	167	478.9	1.518
A	PPP	A6_85	5	43	40	40	23	1
A	PPP	A6_40	4	43	155	31	730.1	0.2
A	PPP	A1_81	4	31	136	57	287	0.419
A	PPP	A6_101	4	37	143	50	309.6	0.35
A	PPP	A6_88	5	29	90	63	102.1	0.7
A	PPP	A1_84	4	34	137	80	526.2	0.584
A	PPP	A1_143	4	26	85	68	88.4	0.8
A	PPP	A1_96	4	24	63	36	40.6	0.571
A	PPP	A1_62	4	25	80	67	79.6	0.838
A	PPP	A1_65	4	29	108	42	171.1	0.389
A	PPP	A1_112	4	32	85	89	215.5	1.047
A	PPP	A6_66	4	28	103	25	167.3	0.243
A	PPP	A6_23	4	37	151	22	723.5	0.146
A	PPP	A6_71	4	41	168	46	1106.4	0.274
A	PPP	A1_109	4	21	62	61	40.7	0.984
A	PPP	A1_122	4	51	145	9	1332.2	0.062
A	PPP	A6_95	4	26	88	52	85.4	0.591
A	PPP	A1_23	4	44	115	118	460.4	1.026
A	PPP	A1_114	4	41	166	62	1195.4	0.373
A	PPP	A1_82	5	55	155	134	1428	0.865
A	PPP	A1_43	.	.	.	.	.	.
A	PPP	A6_70	6	26	66	56	53.3	0.848
A	PPP	A6_43	4	62	173	32	1627.2	0.185
A	PPP	A1_120	5	31	90	88	92.7	0.978
A	PPP	A6_90	4	43	148	95	222.1	0.642
A	PPP	A1_33	5	27	92	46	87	0.5
A	PPP	A6_76	5	33	133	82	268.7	0.617
A	PPP	A6_64	4	48	165	21	1398.6	0.127
A	PPP	A1_61	5	34	76	98	109.2	1.289
A	PPP	A6_111	5	25	70	72	51.5	1.029
A	PPP	A6_34	4	34	105	71	261.4	0.676
A	PPP	A6_78	4	52	147	25	1520.4	0.17
A	PPP	A1_137	4	23	68	55	39.2	0.809
A	PPP	A6_45	.	.	.	.	.	.
A	PPP	A6_99	4	28	95	77	82.9	0.811
A	PPP	A6_62	4	54	188	22	1336.8	0.117
A	PPP	A6_60	4	51	127	8	485.1	0.063
A	PPP	A1_79	4	24	59	55	43.1	0.932
A	PPP	A6_107	5	27	87	69	80.3	0.793
A	PPP	A1_93	4	38	175	72	636.2	0.411
A	PPP	A6_69	6	41	165	59	626.2	0.358
A	PPP	A1_63	4	30	98	73	102.6	0.745
A	PPP	A1_128	5	33	118	95	240.1	0.805
A	PPP	A6_44	6	26	64	69	52.5	1.078
A	PPP	A1_77	.	.	.	.	.	.
A	PPP	A1_60	4	25	61	50	47.2	0.82
A	PPP	A6_67	6	50	168	40	1123.8	0.238
A	PPP	A6_96	4	37	128	38	315.8	0.297
A	PPP	A6_83	4	51	146	64	808.1	0.438
A	PPP	A6_112	5	33	121	47	159.5	0.388
A	PPP	A6_102	4	48	128	139	566	1.086
A	PPP	A1_41	4	48	141	75	1087.7	0.532
A	PPP	A6_103	4	40	141	107	499.1	0.759
A	PPP	A6_51	4	36	140	32	562.2	0.229
A	PPP	A6_72	4	56	157	31	1339	0.197
A	PPP	A1_18	4	28	115	63	184.9	0.548
A	PPP	A1_134	4	37	184	64	685.8	0.348
A	PPP	A1_129	4	29	75	85	61.5	1.133
A	PPP	A6_48	4	49	183	14	1581	0.077
A	PPP	A6_35	5	34	145	36	322.3	0.248
A	PPP	A1_66	5	28	78	132	80.9	1.692
A	PPP	A1_69	4	30	82	80	110	0.976
A	PSV	A1_62	.	.	.	.	.	.
A	PSV	A6_23	4	45	102	52	117.5	0.51
A	PSV	A6_96	4	.	.	.	.	.
A	PSV	A1_84	4	34	87	73	60.4	0.839
A	PSV	A1_47	4	58	106	14	341	0.132
A	PSV	A1_117	5	34	118	154	145.9	1.305
A	PSV	A6_70	5	26	48	76	27	1.583
A	PSV	A1_133	4	26	58	62	21.2	1.069
A	PSV	A1_112	5	28	98	65	95.1	0.663
A	PSV	A1_125	4	22	67	97	41.1	1.448
A	PSV	A6_78	4	63	83	42	255.8	0.506
A	PSV	A6_108	5	66	89	37	211.4	0.416
A	PSV	A6_35	4	42	115	77	200.2	0.67
A	PSV	A1_109	4	23	53	80	18.4	1.509
A	PSV	A6_102	4	.	.	.	.	.
A	PSV	A1_120	5	35	71	122	41.1	1.718
A	PSV	A1_74	4	32	68	99	54.2	1.456
A	PSV	A6_73	5	39	68	68	40.3	1
A	PSV	A1_18	6	.	.	.	.	.
A	PSV	A6_69	5	53	88	52	79	0.591
A	PSV	A6_60	5	56	115	13	248.1	0.113
A	PSV	A1_60	4	24	55	68	18	1.236
A	PSV	A1_37	5	21	50	57	15.5	1.14
A	PSV	A1_43	4	84	43	20	78.7	0.465
A	PSV	A6_90	4	52	49	39	16.4	0.796
A	PSV	A1_93	4	34	119	105	108.2	0.882
A	PSV	A6_89	4	32	86	96	37.7	1.116
A	PSV	A6_67	5	49	82	38	65	0.463
A	PSV	A6_71	4	62	157	60	339.9	0.382
A	PSV	A6_104	4	25	41	38	15.5	0.927
A	PSV	A1_131	5	26	68	60	38.9	0.882
A	PSV	A6_66	4	29	91	58	52.2	0.637
A	PSV	A6_68	4	24	58	56	23.6	0.966
A	PSV	A1_96	4	24	71	41	40.7	0.577
A	PSV	A6_48	5	61	102	39	148.9	0.382
A	PSV	A6_106	4	26	46	69	15.7	1.5
A	PSV	A1_143	4	.	.	.	.	.
A	PSV	A1_115	5	27	39	48	30.3	1.231
A	PSV	A6_84	4	84	68	26	235.9	0.382
A	PSV	A1_65	4	34	95	93	62.9	0.979
A	PSV	A6_83	4	66	90	46	140.8	0.511
A	PSV	A6_88	4	34	57	114	26.5	2
A	PSV	A1_69	4	30	82	65	55.8	0.793
A	PSV	A1_137	4	31	65	135	38.1	2.077
A	PSV	A1_82	4	79	38	42	62.6	1.105
A	PSV	A1_116	5	.	.	.	.	.
A	PSV	A6_103	4	56	87	57	40.7	0.655
A	PSV	A6_27	4	34	71	116	23.2	1.634
A	PSV	A1_85	6	.	.	.	.	.
A	PSV	A6_45	.	.	.	.	.	.
A	PSV	A6_97	4	87	29	.	20.4	.
A	PSV	A6_72	4	62	123	58	189.8	0.472
A	PSV	A1_66	4	34	72	156	34.2	2.167
A	PSV	A1_77	.	.	.	.	.	.
A	PSV	A1_39	5	76	63	16	68.1	0.254
A	PSV	A1_98	4	23	53	42	20.9	0.792
A	PSV	A6_51	4	43	114	82	122.2	0.719
A	PSV	A6_99	4	29	64	82	23.2	1.281
A	PSV	A1_73	4	22	66	62	32.1	0.939
A	PSV	A6_92	4	36	43	105	17	2.442
A	PSV	A6_40	4	59	66	49	90.8	0.742
A	PSV	A1_79	4	23	52	61	20.9	1.173
A	PSV	A1_129	5	24	76	90	40.3	1.184
A	PSV	A6_111	4	29	51	86	19.3	1.686
A	PSV	A6_100	4	62	74	62	62	0.838
A	PSV	A6_95	4	35	81	125	33.5	1.543
A	PSV	A6_107	5	53	40	73	1.9	1.825
A	PSV	A1_75	4	39	64	139	21.1	2.172
A	PSV	A6_44	4	.	.	.	.	.
A	PSV	A1_63	5	39	118	63	21.6	0.534
A	PSV	A1_61	4	26	56	67	20.7	1.196
A	PSV	A1_114	5	55	113	101	103.1	0.894
A	PSV	A6_74	5	21	52	51	20	0.981
A	PSV	A1_111	4	59	103	66	110.9	0.641
A	PSV	A6_112	6	34	106	84	85.2	0.792
A	PSV	A1_41	5	.	.	.	.	.
A	PSV	A6_85	5	25	51	59	19.7	1.157
A	PSV	A6_76	4	27	96	24	77.1	0.25
A	PSV	A1_33	4	29	62	77	35.5	1.242
A	PSV	A1_81	4	37	61	77	49.9	1.262
A	PSV	A1_105	4	32	70	71	50.4	1.014
A	PSV	A1_122	4	65	79	20	120.6	0.253
A	PSV	A6_101	4	45	58	45	11.9	0.776
A	PSV	A1_134	4	62	102	75	109.9	0.735
A	PSV	A1_128	4	.	.	.	.	.
A	PSV	A6_62	4	87	34	.	45.3	.
A	PSV	A6_77	4	49	105	63	87.6	0.6
A	PSV	A6_43	4	65	103	12	88.3	0.117
A	PSV	A1_124	4	24	66	72	29.6	1.091
A	PSV	A1_23	4	60	95	59	90.3	0.621
A	PSV	A6_34	4	48	23	64	5.4	2.783
A	PSV	A6_64	4	62	95	54	230	0.568
A	PSV	A6_61	5	47	57	92	27.5	1.614
A	SVV	A6_69	.	.	.	.	.	.
A	SVV	A1_129	4	25	59	70	37.1	1.186
A	SVV	A6_71	5	43	56	62	64.9	1.107
A	SVV	A6_111	4	28	72	77	41.4	1.069
A	SVV	A6_76	5	24	83	33	52.5	0.398
A	SVV	A1_116	5	30	63	44	49.1	0.698
A	SVV	A1_112	4	27	86	55	71	0.64
A	SVV	A1_82	5	73	76	44	210.5	0.579
A	SVV	A1_39	5	62	78	33	147.1	0.423
A	SVV	A1_62	4	24	63	59	47.9	0.937
A	SVV	A1_133	4	26	58	66	26.8	1.138
A	SVV	A6_112	5	35	116	77	97.2	0.664
A	SVV	A1_61	4	24	56	51	17.3	0.911
A	SVV	A1_109	4	22	56	77	32.9	1.375
A	SVV	A1_93	4	34	113	108	96.8	0.956
A	SVV	A1_33	5	34	68	84	48.7	1.235
A	SVV	A6_99	4	30	62	70	33.6	1.129
A	SVV	A6_66	5	33	118	42	133	0.356
A	SVV	A6_95	5	33	106	61	124.2	0.575
A	SVV	A6_100	4	44	118	75	100.3	0.636
A	SVV	A1_81	4	28	107	54	126.1	0.505
A	SVV	A1_60	4	25	65	57	29.8	0.877
A	SVV	A6_106	4	24	51	85	21.9	1.667
A	SVV	A6_74	4	22	51	84	24.9	1.647
A	SVV	A6_103	4	48	47	33	35.7	0.702
A	SVV	A6_107	5	30	44	50	14.3	1.136
A	SVV	A6_104	4	22	31	35	7	1.129
A	SVV	A6_60	4	51	95	22	167.9	0.232
A	SVV	A1_18	4	31	95	48	88.9	0.505
A	SVV	A6_72	4	60	87	38	289.7	0.437
A	SVV	A6_101	4	34	113	110	68.9	0.973
A	SVV	A6_73	5	34	114	80	102.1	0.702
A	SVV	A6_44	4	27	61	102	36.6	1.672
A	SVV	A1_143	4	25	63	76	33.5	1.206
A	SVV	A1_114	5	50	114	56	95.7	0.491
A	SVV	A1_125	4	22	43	50	17.5	1.163
A	SVV	A6_48	4	57	97	4	239.3	0.041
A	SVV	A6_67	5	64	81	18	158.1	0.222
A	SVV	A1_74	4	35	90	70	52.4	0.778
A	SVV	A6_40	5	48	115	65	136.4	0.565
A	SVV	A1_41	4	54	47	30	48.7	0.638
A	SVV	A1_47	.	.	.	.	.	.
A	SVV	A1_66	.	.	.	.	.	.
A	SVV	A6_97	4	87	19	.	17.3	.
A	SVV	A6_102	6	49	94	51	111.6	0.543
A	SVV	A6_108	4	66	119	49	424.6	0.412
A	SVV	A6_89	4	28	86	92	57.5	1.07
A	SVV	A1_79	4	31	51	50	20.1	0.98
A	SVV	A1_37	4	21	62	67	37.2	1.081
A	SVV	A1_128	5	38	46	47	12.9	1.022
A	SVV	A1_117	.	.	.	.	.	.
A	SVV	A6_51	4	38	106	61	99.7	0.575
A	SVV	A1_105	4	34	65	71	48	1.092
A	SVV	A6_62	4	64	63	100	348.9	1.587
A	SVV	A1_134	4	49	113	25	239.2	0.221
A	SVV	A6_61	5	38	120	140	85.2	1.167
A	SVV	A6_85	6	24	52	52	20.8	1
A	SVV	A6_43	4	65	99	15	172.1	0.152
A	SVV	A6_77	5	47	99	115	73.1	1.162
A	SVV	A6_68	4	23	66	76	28.7	1.152
A	SVV	A6_35	5	33	125	87	103	0.696
A	SVV	A6_23	4	39	91	20	90.3	0.22
A	SVV	A6_90	4	38	82	92	35.9	1.122
A	SVV	A1_111	4	25	64	74	31.3	1.156
A	SVV	A1_23	5	53	91	47	155.9	0.516
A	SVV	A6_64	4	58	107	19	265.9	0.178
A	SVV	A6_70	5	25	60	71	28.4	1.183
A	SVV	A1_137	4	28	62	48	41	0.774
A	SVV	A1_69	4	29	78	65	46.4	0.833
A	SVV	A6_83	4	50	88	24	116.3	0.273
A	SVV	A1_85	.	.	.	.	.	.
A	SVV	A1_77	.	.	.	.	.	.
A	SVV	A1_73	4	26	62	61	41.8	0.984
A	SVV	A1_43	4	67	91	36	340.9	0.396
A	SVV	A1_120	4	44	67	54	10.8	0.806
A	SVV	A1_98	4	24	62	48	32.6	0.774
A	SVV	A6_78	4	85	57	8	134.9	0.14
A	SVV	A1_75	5	33	98	125	70	1.276
A	SVV	A6_88	4	34	66	117	27.8	1.773
A	SVV	A1_63	4	25	82	72	37.9	0.878
A	SVV	A1_122	4	58	110	29	391.1	0.264
A	SVV	A1_124	4	22	52	80	19.1	1.538
A	SVV	A1_65	5	33	70	55	42.1	0.786
A	SVV	A6_84	4	73	82	18	215.9	0.22
A	SVV	A6_27	5	28	78	83	60.1	1.064
A	SVV	A1_131	4	25	68	79	41.5	1.162
A	SVV	A1_84	4	34	77	54	90.7	0.701
A	SVV	A1_96	4	26	90	62	64.3	0.689
A	SVV	A1_115	5	30	58	120	30.4	2.069
A	SVV	A6_92	4	27	59	79	24.5	1.339
A	SVV	A6_45	.	.	.	.	.	.
A	SVV	A6_34	5	36	75	39	66.3	0.52
A	SVV	A6_96	4	34	107	67	150.3	0.626
A	SSV	A6_104	4	26	41	58	14.6	1.415
A	SSV	A6_99	4	34	58	120	13.8	2.069
A	SSV	A1_129	5	27	62	98	31	1.581
A	SSV	A1_114	4	48	101	100	64.9	0.99
A	SSV	A1_65	4	32	72	103	25.6	1.431
A	SSV	A6_72	5	51	88	57	97.3	0.648
A	SSV	A1_43	4	87	26	.	75.4	.
A	SSV	A6_45	.	.	.	.	.	.
A	SSV	A6_111	4	30	47	90	16.3	1.915
A	SSV	A6_100	4	48	70	49	67.9	0.7
A	SSV	A1_134	4	53	90	45	173	0.5
A	SSV	A6_76	4	32	88	88	39.8	1
A	SSV	A6_61	5	29	82	114	48.3	1.39
A	SSV	A6_96	4	45	68	20	27.5	0.294
A	SSV	A1_66	4	35	47	122	12	2.596
A	SSV	A6_74	5	25	57	75	19.5	1.316
A	SSV	A1_116	5	29	94	73	72.6	0.777
A	SSV	A6_89	4	27	63	56	34.5	0.889
A	SSV	A6_68	5	26	66	95	27.8	1.439
A	SSV	A1_111	4	54	93	28	66	0.301
A	SSV	A6_90	4	48	69	59	31.4	0.855
A	SSV	A6_35	5	42	96	94	30.5	0.979
A	SSV	A1_133	6	42	16	110	4.8	.
A	SSV	A6_71	4	53	77	55	32.1	0.714
A	SSV	A1_131	4	25	44	60	19.5	1.364
A	SSV	A6_88	4	28	51	69	18.7	1.353
A	SSV	A1_79	4	23	32	41	12.4	1.281
A	SSV	A6_73	4	32	99	54	55.3	0.545
A	SSV	A6_77	4	43	102	35	78.3	0.343
A	SSV	A1_137	4	25	45	61	18.1	1.356
A	SSV	A6_97	4	87	24	.	7.8	.
A	SSV	A1_117	5	37	55	72	10.7	1.309
A	SSV	A6_51	4	55	66	71	45.1	1.076
A	SSV	A6_70	5	27	42	73	19.2	1.738
A	SSV	A1_143	4	26	48	87	22.4	1.813
A	SSV	A6_107	4	34	57	51	22.9	0.895
A	SSV	A1_73	4	31	45	95	18	2.111
A	SSV	A1_109	5	24	45	81	16.7	1.8
A	SSV	A1_74	4	36	77	161	28.6	2.091
A	SSV	A1_63	4	26	64	84	17.1	1.313
A	SSV	A6_69	5	61	74	45	55.5	0.608
A	SSV	A1_69	4	32	69	138	33.5	2
A	SSV	A1_84	4	29	67	80	29.9	1.194
A	SSV	A1_115	4	24	56	98	21.3	1.75
A	SSV	A6_112	4	31	91	50	52.7	0.549
A	SSV	A6_44	5	25	116	63	21.5	0.543
A	SSV	A6_85	5	24	54	63	15.9	1.167
A	SSV	A1_93	4	34	93	118	77.4	1.269
A	SSV	A1_82	.	.	.	.	.	.
A	SSV	A1_37	4	24	59	80	24.2	1.356
A	SSV	A6_83	4	55	99	49	46.4	0.495
A	SSV	A6_78	4	87	41	.	42.5	.
A	SSV	A1_62	5	30	39	.	16	.
A	SSV	A6_108	4	86	32	12	56.9	0.375
A	SSV	A1_112	5	29	80	59	61.6	0.738
A	SSV	A6_34	5	36	52	84	19	1.615
A	SSV	A1_120	4	.	.	.	.	.
A	SSV	A6_84	4	62	77	25	57.4	0.325
A	SSV	A1_105	4	44	55	123	16.9	2.236
A	SSV	A6_60	4	59	80	45	53.2	0.563
A	SSV	A6_101	4	44	73	65	37	0.89
A	SSV	A1_39	4	73	55	13	55.6	0.236
A	SSV	A1_122	4	60	75	33	131.1	0.44
A	SSV	A1_125	4	22	68	80	30.7	1.176
A	SSV	A1_47	4	73	63	4	112.9	0.063
A	SSV	A6_66	5	33	65	54	36.5	0.831
A	SSV	A1_98	4	23	70	54	27.5	0.771
A	SSV	A6_27	4	30	74	70	32	0.946
A	SSV	A6_92	4	34	72	84	33.3	1.167
A	SSV	A1_124	6	22	43	65	14.2	1.512
A	SSV	A6_48	5	71	93	4	67.8	0.043
A	SSV	A1_77	.	.	.	.	.	.
A	SSV	A1_41	5	.	.	.	.	.
A	SSV	A1_128	5	34	65	80	34.6	1.231
A	SSV	A1_85	6	85	27	.	28.9	.
A	SSV	A1_23	5	54	72	27	43.6	0.375
A	SSV	A1_18	4	34	71	107	28.2	1.507
A	SSV	A1_33	5	36	84	62	45.8	0.738
A	SSV	A1_60	4	22	55	76	20.6	1.382
A	SSV	A6_23	4	46	97	41	110.3	0.423
A	SSV	A6_64	4	59	92	22	155	0.239
A	SSV	A1_61	4	22	61	55	21.8	0.902
A	SSV	A6_103	4	49	50	56	18.1	1.12
A	SSV	A6_102	4	51	69	33	64.1	0.478
A	SSV	A1_81	4	29	81	43	68.1	0.531
A	SSV	A1_96	4	24	62	70	32.4	1.129
A	SSV	A6_43	4	87	60	.	152.4	.
A	SSV	A6_106	4	42	53	112	14.6	2.113
A	SSV	A1_75	5	31	61	83	21.4	1.361
A	SSV	A6_40	4	59	73	59	61.8	0.808
A	SSV	A6_62	4	87	32	.	77.3	.
A	SSV	A6_67	5	66	70	26	137.1	0.371
A	SSV	A6_95	.	.	.	.	.	.
B	AAA	A6_96	4	32	112	54	108.8	0.482
B	AAA	A6_62	4	74	69	85	343	1.232
B	AAA	A1_98	4	25	79	60	69.9	0.759
B	AAA	A1_117	5	25	91	44	101.3	0.484
B	AAA	A6_95	4	34	110	84	142.6	0.764
B	AAA	A1_69	4	28	103	82	118.2	0.796
B	AAA	A1_43	4	48	121	63	485.1	0.521
B	AAA	A1_82	4	74	111	74	592.4	0.667
B	AAA	A1_65	4	30	116	41	156.4	0.353
B	AAA	A1_23	5	47	126	94	403.7	0.746
B	AAA	A1_62	4	27	68	59	44.1	0.868
B	AAA	A1_122	4	66	91	33	326.9	0.363
B	AAA	A6_71	4	54	121	75	408.5	0.62
B	AAA	A1_79	4	24	45	64	30.1	1.422
B	AAA	A1_133	4	28	85	70	75	0.824
B	AAA	A6_68	4	22	56	65	24.2	1.161
B	AAA	A6_103	4	43	115	65	227.5	0.565
B	AAA	A1_93	4	34	95	27	148.6	0.284
B	AAA	A1_143	4	26	60	101	56.3	1.683
B	AAA	A6_23	4	36	145	57	307.9	0.393
B	AAA	A1_33	4	32	120	71	178.4	0.592
B	AAA	A6_44	4	27	67	89	50.7	1.328
B	AAA	A6_89	4	29	87	79	83.4	0.908
B	AAA	A1_84	4	35	81	87	36.9	1.074
B	AAA	A6_73	5	34	127	90	223.7	0.709
B	AAA	A6_74	5	25	65	70	40.9	1.077
B	AAA	A1_112	5	31	135	45	134	0.333
B	AAA	A6_97	4	66	97	20	242.7	0.206
B	AAA	A1_109	4	25	70	70	42.5	1
B	AAA	A6_111	4	31	79	86	76.9	1.089
B	AAA	A6_106	4	25	49	33	32.6	0.673
B	AAA	A6_84	5	48	117	50	267.4	0.427
B	AAA	A6_99	4	40	104	113	148.3	1.087
B	AAA	A6_88	4	36	89	76	61.6	0.854
B	AAA	A6_77	4	38	119	35	265.5	0.294
B	AAA	A1_75	4	30	94	120	104.8	1.277
B	AAA	A1_37	4	23	65	56	37.7	0.862
B	AAA	A6_76	4	34	125	71	185.8	0.568
B	AAA	A1_116	4	34	120	63	263.5	0.525
B	AAA	A1_66	6	28	71	121	57.4	1.704
B	AAA	A1_125	4	25	69	82	61	1.188
B	AAA	A1_105	4	41	111	152	202.1	1.369
B	AAA	A1_120	4	34	115	116	120.1	1.009
B	AAA	A6_67	4	55	127	22	316.1	0.173
B	AAA	A6_78	4	67	119	54	338.7	0.454
B	AAA	A6_34	5	37	99	145	114.5	1.465
B	AAA	A6_64	4	57	126	29	300.5	0.23
B	AAA	A6_104	4	27	45	44	24.8	0.978
B	AAA	A6_107	5	31	94	98	79.9	1.043
B	AAA	A6_61	4	37	145	135	241.7	0.931
B	AAA	A6_92	4	27	37	42	18.2	1.135
B	AAA	A6_66	4	34	113	46	146.3	0.407
B	AAA	A1_111	4	48	90	17	137	0.189
B	AAA	A1_131	4	32	112	67	144.4	0.598
B	AAA	A6_60	4	53	112	25	274.6	0.223
B	AAA	A6_48	4	57	91	30	80.7	0.33
B	AAA	A1_81	4	38	93	82	163.1	0.882
B	AAA	A6_112	4	39	44	38	9.5	0.864
B	AAA	A6_40	4	57	105	84	350.2	0.8
B	AAA	A1_39	5	65	104	35	437.3	0.337
B	AAA	A1_134	4	48	130	14	262.3	0.108
B	AAA	A1_74	4	37	86	153	106.4	1.779
B	AAA	A1_73	4	30	80	68	76.1	0.85
B	AAA	A6_35	5	39	181	90	240.9	0.497
B	AAA	A6_69	5	53	128	89	224.4	0.695
B	AAA	A6_27	4	37	122	132	134.7	1.082
B	AAA	A1_124	4	26	65	63	37.2	0.969
B	AAA	A1_18	4	35	98	123	121.3	1.255
B	AAA	A1_47	4	55	135	31	489.4	0.23
B	AAA	A6_102	4	51	124	117	412.5	0.944
B	AAA	A6_70	4	28	58	49	47.5	0.845
B	AAA	A1_96	4	25	82	42	61.1	0.512
B	AAA	A6_45	.	.	.	.	.	.
B	AAA	A6_100	4	51	131	86	509.6	0.656
B	AAA	A1_60	4	27	87	71	64.7	0.816
B	AAA	A1_115	4	24	51	65	35.2	1.275
B	AAA	A1_129	4	28	71	46	60.8	0.648
B	AAA	A6_83	4	55	156	81	527.8	0.519
B	AAA	A6_43	4	71	142	75	624.8	0.528
B	AAA	A1_41	4	48	136	84	463.1	0.618
B	AAA	A1_137	4	30	62	86	38.9	1.387
B	AAA	A1_77	.	.	.	.	.	.
B	AAA	A6_85	4	27	54	32	22.2	0.593
B	AAA	A6_108	4	71	120	48	458.7	0.4
B	AAA	A1_63	4	34	115	121	141.3	1.052
B	AAA	A1_114	4	59	146	75	388.5	0.514
B	AAA	A6_90	5	45	123	126	144.1	1.024
B	AAA	A1_61	4	26	71	62	46.1	0.873
B	AAA	A6_51	4	55	123	105	273.6	0.854
B	AAA	A6_101	4	46	105	100	102.1	0.952
B	AAA	A1_128	4	38	101	105	145.4	1.04
B	AAA	A6_72	4	43	125	35	391.8	0.28
B	AAA	A1_85	4	55	90	48	219.4	0.533
B	PSS	A1_131	4	26	60	97	35.6	1.617
B	PSS	A6_102	4	48	72	13	57.8	0.181
B	PSS	A6_104	4	21	45	65	16.2	1.444
B	PSS	A6_88	4	26	37	69	8.6	1.865
B	PSS	A1_122	5	79	41	30	110.8	0.732
B	PSS	A6_78	4	87	40	.	68.8	.
B	PSS	A6_51	4	43	100	67	129.2	0.67
B	PSS	A1_77	.	.	.	.	.	.
B	PSS	A6_43	4	49	75	110	37.3	1.467
B	PSS	A1_39	4	.	.	.	.	.
B	PSS	A6_73	6	42	83	87	46.8	1.048
B	PSS	A1_116	5	44	58	47	15.3	0.81
B	PSS	A6_96	4	39	68	59	24.8	0.868
B	PSS	A1_43	4	71	76	26	123.8	0.342
B	PSS	A6_95	4	38	79	86	52.3	1.089
B	PSS	A6_85	5	24	55	52	34.5	0.945
B	PSS	A1_120	4	30	55	63	30.8	1.145
B	PSS	A6_112	4	31	108	52	64.1	0.481
B	PSS	A1_105	5	.	.	.	.	.
B	PSS	A6_97	4	64	71	25	259.7	0.352
B	PSS	A6_71	4	57	84	50	95.2	0.595
B	PSS	A6_108	4	87	42	.	84.8	.
B	PSS	A1_114	4	49	78	146	70.4	1.872
B	PSS	A1_124	4	22	57	90	23.6	1.579
B	PSS	A6_76	4	38	76	77	29	1.013
B	PSS	A6_62	5	86	28	.	19.3	.
B	PSS	A1_137	4	26	43	77	12.6	1.791
B	PSS	A1_66	5	34	66	145	15.3	2.197
B	PSS	A6_64	4	63	55	48	52.1	0.873
B	PSS	A6_101	4	50	91	105	34.3	1.154
B	PSS	A1_111	4	58	75	29	77.7	0.387
B	PSS	A6_111	.	.	.	.	.	.
B	PSS	A1_33	4	32	83	62	39.3	0.747
B	PSS	A6_90	4	40	59	48	34.7	0.814
B	PSS	A6_92	4	24	65	69	33.9	1.062
B	PSS	A1_85	.	.	.	.	.	.
B	PSS	A1_23	4	39	76	44	73.7	0.579
B	PSS	A1_133	4	23	69	71	30.8	1.029
B	PSS	A6_34	4	27	79	77	41.3	0.975
B	PSS	A6_60	4	53	63	28	76.8	0.444
B	PSS	A6_48	4	67	105	9	192.1	0.086
B	PSS	A6_72	4	60	75	28	76.8	0.373
B	PSS	A6_103	4	52	73	63	36.9	0.863
B	PSS	A1_60	4	22	51	54	12.8	1.059
B	PSS	A6_61	4	37	79	121	39.6	1.532
B	PSS	A6_100	4	58	59	30	15.9	0.508
B	PSS	A1_125	4	22	61	85	27.3	1.393
B	PSS	A6_84	4	71	34	16	45.7	0.471
B	PSS	A1_47	4	67	77	18	100.8	0.234
B	PSS	A1_84	4	32	112	108	65.6	0.964
B	PSS	A1_62	5	25	74	68	25.6	0.919
B	PSS	A1_98	4	25	82	70	40.8	0.854
B	PSS	A1_115	4	24	69	88	43.2	1.275
B	PSS	A6_107	5	28	67	63	25.9	0.94
B	PSS	A1_143	4	26	56	70	41.5	1.25
B	PSS	A1_73	4	26	67	95	34.5	1.418
B	PSS	A1_41	5	57	61	30	114.9	0.492
B	PSS	A1_81	4	30	112	70	84.3	0.625
B	PSS	A1_117	4	25	92	102	76.1	1.109
B	PSS	A6_27	4	32	88	160	55.3	1.818
B	PSS	A1_112	4	34	100	112	63.8	1.12
B	PSS	A6_40	4	54	60	70	58.5	1.167
B	PSS	A1_75	4	28	65	95	29.6	1.462
B	PSS	A6_74	.	.	.	.	.	.
B	PSS	A1_109	4	24	52	84	19.2	1.615
B	PSS	A6_70	5	28	36	74	9.1	2.056
B	PSS	A1_18	4	34	79	220	66.9	2.785
B	PSS	A6_89	4	36	65	110	21.8	1.692
B	PSS	A1_129	4	25	65	93	37.4	1.431
B	PSS	A6_83	4	51	72	35	62.2	0.486
B	PSS	A1_134	4	54	91	48	120.6	0.527
B	PSS	A6_44	4	24	66	66	43.8	1
B	PSS	A1_37	4	25	74	88	46	1.189
B	PSS	A6_106	4	31	57	91	33.3	1.596
B	PSS	A1_65	4	29	81	60	46	0.741
B	PSS	A6_67	5	49	42	25	44.8	0.595
B	PSS	A6_35	4	38	98	76	89.4	0.776
B	PSS	A1_128	4	34	70	135	35.5	1.929
B	PSS	A1_63	4	26	85	75	26	0.882
B	PSS	A1_93	4	34	90	94	99	1.044
B	PSS	A6_99	5	34	66	93	33.9	1.409
B	PSS	A6_68	4	27	71	90	26.7	1.268
B	PSS	A1_96	4	23	57	40	16	0.702
B	PSS	A1_79	4	31	48	82	25.3	1.708
B	PSS	A1_69	4	32	74	93	18.9	1.257
B	PSS	A6_23	4	50	80	53	113.5	0.663
B	PSS	A6_45	.	.	.	.	.	.
B	PSS	A1_74	4	32	68	47	18.8	0.691
B	PSS	A6_66	5	42	96	40	54	0.417
B	PSS	A1_82	5	71	38	27	57.8	0.711
B	PSS	A6_77	4	54	66	74	90	1.121
B	PSS	A6_69	6	60	45	34	67.3	0.756
B	PSS	A1_61	4	25	70	67	47.7	0.957
B	SSV	A1_111	4	25	54	82	39.8	1.519
B	SSV	A6_69	5	45	85	18	154.7	0.212
B	SSV	A1_124	5	20	53	83	29.9	1.566
B	SSV	A1_61	4	22	61	70	24	1.148
B	SSV	A1_105	4	26	70	80	36.6	1.143
B	SSV	A6_44	4	23	65	74	29.9	1.138
B	SSV	A1_60	4	21	56	93	33.5	1.661
B	SSV	A6_104	4	25	46	57	22.9	1.239
B	SSV	A1_23	4	62	44	23	49.4	0.523
B	SSV	A1_122	5	83	37	76	75.9	2.054
B	SSV	A1_81	4	30	96	73	49.1	0.76
B	SSV	A1_82	5	73	30	.	53.6	.
B	SSV	A6_103	4	55	52	32	16.2	0.615
B	SSV	A6_60	4	64	70	45	67.9	0.643
B	SSV	A6_27	4	34	81	150	39.5	1.852
B	SSV	A6_107	5	37	55	57	11.4	1.036
B	SSV	A6_35	4	.	.	.	.	.
B	SSV	A6_78	4	72	74	18	155.8	0.243
B	SSV	A6_68	5	24	83	107	52.2	1.289
B	SSV	A6_77	4	42	105	42	140.5	0.4
B	SSV	A1_77	.	.	.	.	.	.
B	SSV	A6_84	5	51	64	25	98.2	0.391
B	SSV	A6_112	4	40	48	70	16.8	1.458
B	SSV	A6_40	4	51	53	50	49.4	0.943
B	SSV	A6_66	4	31	76	86	36.1	1.132
B	SSV	A1_133	4	32	60	113	21.2	1.883
B	SSV	A1_137	4	26	67	95	32.5	1.418
B	SSV	A1_39	4	86	31	54	38	1.742
B	SSV	A1_79	4	26	44	74	16.7	1.682
B	SSV	A6_45	.	.	.	.	.	.
B	SSV	A1_18	4	41	51	158	23	3.098
B	SSV	A1_41	4	64	70	45	67	0.643
B	SSV	A6_34	5	47	55	70	13.3	1.273
B	SSV	A6_96	4	48	96	34	55.2	0.354
B	SSV	A1_128	4	45	74	165	34	2.23
B	SSV	A1_116	4	34	74	120	37.1	1.622
B	SSV	A1_85	5	84	35	8	23.4	0.229
B	SSV	A1_125	4	23	67	102	35.9	1.522
B	SSV	A6_61	5	31	90	84	35.7	0.933
B	SSV	A1_117	5	25	74	108	41.8	1.459
B	SSV	A1_62	6	28	82	114	36.4	1.39
B	SSV	A1_129	5	25	62	115	25.1	1.855
B	SSV	A1_74	4	31	84	87	34.4	1.036
B	SSV	A6_101	4	35	81	106	37.9	1.309
B	SSV	A1_134	4	62	40	55	62.8	1.375
B	SSV	A6_95	5	34	103	94	54.9	0.913
B	SSV	A6_85	5	26	48	75	13.8	1.563
B	SSV	A6_70	5	29	47	80	15.4	1.702
B	SSV	A1_75	4	37	47	174	13.6	3.702
B	SSV	A1_120	4	.	.	.	.	.
B	SSV	A1_33	5	54	68	56	46.1	0.824
B	SSV	A6_108	4	87	12	.	12	.
B	SSV	A6_67	4	72	47	29	36.3	0.617
B	SSV	A6_72	4	65	68	19	44.7	0.279
B	SSV	A6_64	4	68	70	27	68.1	0.386
B	SSV	A6_48	5	56	89	13	225.9	0.146
B	SSV	A1_98	4	26	69	109	40.6	1.58
B	SSV	A1_73	4	21	59	65	43	1.102
B	SSV	A6_43	4	67	50	20	127.1	0.4
B	SSV	A6_74	5	23	72	87	37.5	1.208
B	SSV	A1_93	4	29	85	82	55.5	0.965
B	SSV	A1_115	.	.	.	.	.	.
B	SSV	A1_143	4	30	68	107	33.8	1.574
B	SSV	A1_112	4	38	53	74	19	1.396
B	SSV	A6_100	4	59	59	18	22.5	0.305
B	SSV	A6_89	4	31	75	103	32.8	1.373
B	SSV	A6_51	4	54	75	30	39.6	0.4
B	SSV	A6_71	4	71	29	49	22.9	1.69
B	SSV	A1_69	4	43	60	125	17.1	2.083
B	SSV	A1_114	4	57	78	41	42.7	0.526
B	SSV	A6_76	5	43	61	79	17.4	1.295
B	SSV	A1_84	4	50	64	78	15.1	1.219
B	SSV	A1_109	4	22	51	73	18.6	1.431
B	SSV	A1_37	4	28	60	80	31.2	1.333
B	SSV	A1_47	5	49	101	33	197.8	0.327
B	SSV	A6_97	4	87	31	.	74.1	.
B	SSV	A6_111	5	26	57	97	36.7	1.702
B	SSV	A1_96	4	22	66	54	31.5	0.818
B	SSV	A6_102	4	48	72	71	41	0.986
B	SSV	A6_88	4	32	57	91	13.4	1.596
B	SSV	A1_43	4	74	63	28	123.4	0.444
B	SSV	A6_83	4	52	79	21	38.1	0.266
B	SSV	A6_92	4	35	58	114	21.3	1.966
B	SSV	A1_63	4	38	41	135	15.6	3.293
B	SSV	A6_73	4	42	75	55	22	0.733
B	SSV	A6_62	4	84	36	30	53	0.833
B	SSV	A6_99	4	36	82	95	36.9	1.159
B	SSV	A6_90	4	54	62	44	18.5	0.71
B	SSV	A6_106	4	26	58	58	17.1	1
B	SSV	A6_23	4	48	85	8	86.9	0.094
B	SSV	A1_65	4	32	65	45	33.2	0.692
B	SSV	A1_131	4	28	65	81	56.1	1.246
B	SSV	A1_66	5	25	52	85	26.1	1.635
B	PVV	A1_41	4	48	138	55	804	0.399
B	PVV	A1_66	5	23	59	134	62.7	2.271
B	PVV	A6_78	4	59	135	56	1190.9	0.415
B	PVV	A6_51	4	32	158	27	602.6	0.171
B	PVV	A1_105	4	42	92	260	442.3	2.826
B	PVV	A1_98	4	24	83	35	74.8	0.422
B	PVV	A6_71	5	43	167	55	1029	0.329
B	PVV	A6_108	5	57	163	24	1743.9	0.147
B	PVV	A6_76	4	27	103	45	122.3	0.437
B	PVV	A6_69	5	40	182	66	660	0.363
B	PVV	A1_85	.	.	.	.	.	.
B	PVV	A1_134	4	38	154	33	580.7	0.214
B	PVV	A1_143	4	26	86	100	128.4	1.163
B	PVV	A6_34	5	.	.	.	.	.
B	PVV	A1_115	4	23	65	74	56.5	1.138
B	PVV	A6_88	5	30	87	87	119.6	1
B	PVV	A6_23	4	55	76	32	124.1	0.421
B	PVV	A1_77	.	.	.	.	.	.
B	PVV	A6_48	5	45	146	10	1281.6	0.068
B	PVV	A6_77	4	36	161	42	1102.4	0.261
B	PVV	A6_111	5	26	73	85	74.3	1.164
B	PVV	A1_93	4	29	145	56	368	0.386
B	PVV	A1_79	4	26	50	52	33.4	1.04
B	PVV	A1_37	5	21	65	73	39.3	1.123
B	PVV	A1_124	4	22	55	75	24.8	1.364
B	PVV	A1_137	4	26	72	69	78.9	0.958
B	PVV	A6_112	4	32	144	58	272.8	0.403
B	PVV	A6_97	5	53	135	19	913.3	0.141
B	PVV	A1_33	4	28	92	46	116.1	0.5
B	PVV	A1_129	4	29	105	75	126.7	0.714
B	PVV	A1_120	4	34	137	120	418.9	0.876
B	PVV	A1_116	4	27	87	55	122.1	0.632
B	PVV	A1_122	5	53	146	36	1133.7	0.247
B	PVV	A1_109	4	28	64	100	92.5	1.563
B	PVV	A1_112	4	30	123	64	244.7	0.52
B	PVV	A6_100	4	.	.	.	.	.
B	PVV	A6_45	.	.	.	.	.	.
B	PVV	A1_125	4	20	48	74	38	1.542
B	PVV	A6_84	4	36	138	25	620.4	0.181
B	PVV	A6_107	4	30	81	75	74.3	0.926
B	PVV	A6_72	5	58	160	64	1336.7	0.4
B	PVV	A1_131	4	27	82	81	86.7	0.988
B	PVV	A1_62	5	23	66	44	49	0.667
B	PVV	A1_82	4	72	165	69	1048.4	0.418
B	PVV	A1_61	4	24	63	68	39.2	1.079
B	PVV	A1_84	4	30	112	73	251	0.652
B	PVV	A1_96	4	25	72	42	57	0.583
B	PVV	A6_73	5	33	140	70	445.9	0.5
B	PVV	A6_95	4	31	121	65	210.7	0.537
B	PVV	A1_47	4	46	133	12	643.8	0.09
B	PVV	A1_73	4	23	65	45	52.5	0.692
B	PVV	A6_70	4	24	51	48	33.9	0.941
B	PVV	A1_111	5	31	125	26	272.3	0.208
B	PVV	A6_62	4	52	177	34	1235.8	0.192
B	PVV	A6_35	4	34	125	60	480.3	0.48
B	PVV	A1_63	.	.	.	.	.	.
B	PVV	A1_60	4	21	64	60	41.4	0.938
B	PVV	A6_27	4	25	95	108	122	1.137
B	PVV	A6_85	5	22	58	40	26.7	0.69
B	PVV	A6_68	4	22	66	54	30.9	0.818
B	PVV	A6_44	4	22	58	78	24.1	1.345
B	PVV	A6_43	4	74	140	90	1317.1	0.643
B	PVV	A1_81	4	30	121	55	181.9	0.455
B	PVV	A1_74	4	26	75	50	62.9	0.667
B	PVV	A1_75	4	28	89	92	105.7	1.034
B	PVV	A6_40	4	43	165	73	957.8	0.442
B	PVV	A6_104	4	23	47	45	24.7	0.957
B	PVV	A6_83	4	49	152	83	1231.3	0.546
B	PVV	A6_61	4	34	140	210	420.8	1.5
B	PVV	A1_69	5	26	86	45	121.9	0.523
B	PVV	A1_117	.	.	.	.	.	.
B	PVV	A6_96	4	35	142	51	464.8	0.359
B	PVV	A6_101	4	29	91	49	126.3	0.538
B	PVV	A6_67	5	47	151	56	1200.6	0.371
B	PVV	A6_99	4	28	120	70	175.5	0.583
B	PVV	A1_18	4	26	116	61	162.2	0.526
B	PVV	A1_114	4	40	148	43	788.5	0.291
B	PVV	A6_60	4	46	150	33	813.9	0.22
B	PVV	A1_65	5	30	127	52	210.4	0.409
B	PVV	A6_103	4	37	125	90	346.3	0.72
B	PVV	A6_92	4	27	66	87	74	1.318
B	PVV	A6_66	4	29	107	22	147.9	0.206
B	PVV	A1_128	4	31	101	108	118.6	1.069
B	PVV	A6_64	4	49	148	43	688	0.291
B	PVV	A1_43	4	55	148	78	1119.1	0.527
B	PVV	A6_102	4	44	143	113	467.9	0.79
B	PVV	A6_106	4	29	66	39	48.6	0.591
B	PVV	A1_133	4	26	88	77	90.7	0.875
B	PVV	A6_74	5	25	60	73	75.1	1.217
B	PVV	A1_23	4	41	157	66	936	0.42
B	PVV	A6_90	4	38	106	70	210.9	0.66
B	PVV	A1_39	5	53	141	19	1280.1	0.135
B	PVV	A6_89	4	26	75	57	92.4	0.76
B	PPV	A6_48	5	43	169	28	1615.3	0.166
B	PPV	A6_76	5	33	125	111	363.6	0.888
B	PPV	A6_99	5	26	87	42	100.4	0.483
B	PPV	A1_129	4	22	55	67	22.4	1.218
B	PPV	A6_70	5	21	43	50	16.6	1.163
B	PPV	A6_103	4	45	120	115	513.5	0.958
B	PPV	A6_111	5	27	69	67	70.9	0.971
B	PPV	A6_61	4	30	125	154	153.4	1.232
B	PPV	A6_23	4	39	151	35	826.3	0.232
B	PPV	A1_23	.	.	.	.	.	.
B	PPV	A1_37	4	23	66	72	45.2	1.091
B	PPV	A6_89	4	27	84	59	68	0.702
B	PPV	A1_81	4	24	85	55	92.2	0.647
B	PPV	A1_47	4	45	175	59	1339.6	0.337
B	PPV	A6_69	4	45	104	143	350.5	1.375
B	PPV	A6_92	4	25	77	57	95.6	0.74
B	PPV	A6_85	4	25	66	67	60.1	1.015
B	PPV	A6_104	4	35	68	117	94.6	1.721
B	PPV	A1_143	4	24	80	61	88.4	0.763
B	PPV	A1_134	4	34	150	54	526.7	0.36
B	PPV	A6_43	4	62	62	64	1227.5	1.032
B	PPV	A1_39	4	40	138	21	1130	0.152
B	PPV	A6_73	5	29	138	48	295	0.348
B	PPV	A1_62	.	.	.	.	.	.
B	PPV	A6_68	5	23	68	81	64.1	1.191
B	PPV	A6_88	5	28	80	69	62.5	0.863
B	PPV	A1_115	4	23	57	84	46.6	1.474
B	PPV	A1_117	6	32	139	95	306.6	0.683
B	PPV	A6_74	5	24	66	92	52.3	1.394
B	PPV	A6_97	4	54	133	19	1158.2	0.143
B	PPV	A6_112	4	35	140	60	302.2	0.429
B	PPV	A1_75	4	26	83	82	89.5	0.988
B	PPV	A1_43	4	42	120	33	849	0.275
B	PPV	A6_51	4	34	147	32	672	0.218
B	PPV	A1_96	4	24	69	36	61.9	0.522
B	PPV	A1_133	4	24	73	50	85.9	0.685
B	PPV	A1_114	5	35	137	66	717.6	0.482
B	PPV	A1_63	4	24	75	70	79.9	0.933
B	PPV	A1_79	4	21	53	64	37	1.208
B	PPV	A6_35	4	27	101	58	185.4	0.574
B	PPV	A1_60	4	23	60	73	39	1.217
B	PPV	A1_74	4	26	94	67	113.7	0.713
B	PPV	A6_71	5	57	136	33	679	0.243
B	PPV	A1_137	4	25	66	69	72.9	1.045
B	PPV	A6_67	.	.	.	.	.	.
B	PPV	A1_116	6	32	113	70	318.1	0.619
B	PPV	A1_33	4	29	106	68	149.2	0.642
B	PPV	A6_108	5	57	148	48	1359.9	0.324
B	PPV	A1_65	4	30	132	64	231.5	0.485
B	PPV	A6_83	4	54	143	40	1193.6	0.28
B	PPV	A1_77	.	.	.	.	.	.
B	PPV	A1_109	4	22	64	78	39.4	1.219
B	PPV	A6_60	4	48	143	32	1126.4	0.224
B	PPV	A6_77	4	41	128	31	881.9	0.242
B	PPV	A1_93	4	30	117	37	354	0.316
B	PPV	A1_125	4	20	48	96	44.8	2
B	PPV	A1_69	.	.	.	.	.	.
B	PPV	A6_34	5	25	94	67	160.2	0.713
B	PPV	A6_45	.	.	.	.	.	.
B	PPV	A1_41	5	47	157	92	1204.8	0.586
B	PPV	A1_84	4	31	138	69	320.7	0.5
B	PPV	A1_120	4	28	100	112	169.9	1.12
B	PPV	A6_106	4	25	53	46	29.5	0.868
B	PPV	A6_84	4	48	137	77	708.4	0.562
B	PPV	A6_102	4	48	127	97	482.5	0.764
B	PPV	A1_66	4	27	63	134	57.4	2.127
B	PPV	A6_95	4	32	134	61	220.8	0.455
B	PPV	A1_128	4	34	121	135	245.6	1.116
B	PPV	A1_131	4	22	62	45	35.9	0.726
B	PPV	A1_73	4	23	65	44	58.9	0.677
B	PPV	A6_72	4	53	134	96	1123.2	0.716
B	PPV	A1_124	4	22	57	68	22.9	1.193
B	PPV	A6_40	4	37	173	55	879.5	0.318
B	PPV	A1_112	4	31	111	52	207.9	0.468
B	PPV	A6_44	4	23	62	75	47.5	1.21
B	PPV	A1_18	4	26	104	83	176.7	0.798
B	PPV	A1_105	5	29	105	120	198.5	1.143
B	PPV	A6_96	4	34	130	48	290.6	0.369
B	PPV	A6_27	4	28	107	150	183.9	1.402
B	PPV	A1_61	4	22	38	47	8.3	1.237
B	PPV	A1_85	.	.	.	.	.	.
B	PPV	A1_82	5	71	58	56	1427.1	0.966
B	PPV	A6_90	6	33	93	76	128.2	0.817
B	PPV	A6_78	4	51	167	19	888.6	0.114
B	PPV	A1_98	4	23	63	16	26.6	0.254
B	PPV	A6_62	4	57	179	30	1325.8	0.168
B	PPV	A6_107	4	28	80	85	77.8	1.063
B	PPV	A6_100	4	39	146	50	597.5	0.342
B	PPV	A1_111	5	38	145	25	790.1	0.172
B	PPV	A6_101	4	34	155	57	424.9	0.368
B	PPV	A6_66	4	31	126	54	271.8	0.429
B	PPV	A6_64	4	43	145	18	989.1	0.124
B	PPV	A1_122	5	54	136	34	1462.1	0.25
B	PPS	A6_27	5	.	.	.	.	.
B	PPS	A6_67	5	59	87	40	145.5	0.46
B	PPS	A1_79	4	22	51	62	22	1.216
B	PPS	A6_72	4	58	81	52	188.9	0.642
B	PPS	A6_85	4	24	66	81	37.3	1.227
B	PPS	A1_66	5	28	55	113	12.4	2.055
B	PPS	A6_101	4	32	72	68	28.5	0.944
B	PPS	A1_18	4	31	92	125	82	1.359
B	PPS	A1_84	4	28	83	90	80.6	1.084
B	PPS	A1_114	4	44	150	124	412.6	0.827
B	PPS	A1_81	4	31	123	82	152.9	0.667
B	PPS	A1_128	4	28	74	95	57.4	1.284
B	PPS	A1_47	4	52	97	14	251.7	0.144
B	PPS	A1_75	4	32	62	123	29.2	1.984
B	PPS	A6_100	5	47	63	43	30.5	0.683
B	PPS	A1_115	4	23	50	86	27.6	1.72
B	PPS	A1_65	4	27	100	50	115.8	0.5
B	PPS	A6_84	4	85	48	22	107.2	0.458
B	PPS	A6_70	5	25	78	57	60.5	0.731
B	PPS	A6_45	.	.	.	.	.	.
B	PPS	A6_90	4	34	130	137	84.2	1.054
B	PPS	A6_71	4	62	100	53	192.3	0.53
B	PPS	A1_124	5	21	66	95	31.3	1.439
B	PPS	A6_97	4	87	27	.	47	.
B	PPS	A1_85	5	86	39	.	49.9	.
B	PPS	A1_63	5	25	92	82	44.7	0.891
B	PPS	A6_64	4	56	81	24	138.2	0.296
B	PPS	A1_37	4	22	70	78	24.1	1.114
B	PPS	A6_66	4	30	64	85	29.9	1.328
B	PPS	A6_89	4	24	68	69	35.5	1.015
B	PPS	A6_95	4	32	90	68	50	0.756
B	PPS	A1_131	4	25	63	103	32.9	1.635
B	PPS	A1_77	.	.	.	.	.	.
B	PPS	A1_69	4	34	73	127	34.4	1.74
B	PPS	A1_96	4	22	76	51	39	0.671
B	PPS	A6_77	4	42	97	53	114.3	0.546
B	PPS	A6_34	5	27	66	76	84.2	1.152
B	PPS	A6_108	4	79	51	20	161.5	0.392
B	PPS	A6_76	4	23	93	39	78.9	0.419
B	PPS	A6_48	4	50	134	6	342.5	0.045
B	PPS	A1_33	4	27	70	76	37.1	1.086
B	PPS	A1_82	6	77	36	37	100.9	1.028
B	PPS	A1_133	4	22	66	47	27.3	0.712
B	PPS	A1_109	4	20	54	76	36.3	1.407
B	PPS	A6_60	4	55	68	55	137.7	0.809
B	PPS	A6_51	4	36	98	52	89.7	0.531
B	PPS	A6_83	4	45	115	74	256.9	0.643
B	PPS	A1_112	4	29	103	79	93.1	0.767
B	PPS	A6_61	6	33	92	137	103.2	1.489
B	PPS	A6_44	4	27	56	90	28.5	1.607
B	PPS	A1_93	4	34	132	134	178.7	1.015
B	PPS	A1_137	4	24	55	75	39.9	1.364
B	PPS	A6_62	4	62	106	12	300.7	0.113
B	PPS	A6_111	4	60	83	37	183.4	0.446
B	PPS	A1_73	4	25	63	60	34.9	0.952
B	PPS	A1_111	4	23	62	89	39.9	1.435
B	PPS	A6_78	4	65	88	24	257.4	0.273
B	PPS	A6_74	5	22	51	74	20.1	1.451
B	PPS	A6_68	5	22	64	71	31.1	1.109
B	PPS	A6_69	4	42	93	14	112.1	0.151
B	PPS	A6_92	4	24	64	68	57	1.063
B	PPS	A6_88	4	30	51	90	27.9	1.765
B	PPS	A1_98	4	26	74	60	38.5	0.811
B	PPS	A6_106	4	28	37	76	11.6	2.054
B	PPS	A1_143	4	25	64	88	46.4	1.375
B	PPS	A6_112	5	31	135	73	98.1	0.541
B	PPS	A6_103	4	52	80	11	74.3	0.138
B	PPS	A1_129	4	24	62	61	34.9	0.984
B	PPS	A1_120	4	35	70	75	78.4	1.071
B	PPS	A1_43	5	53	73	61	194.2	0.836
B	PPS	A1_60	4	23	48	52	25.5	1.083
B	PPS	A6_104	4	22	46	45	12.7	0.978
B	PPS	A6_96	4	48	35	15	12.9	0.429
B	PPS	A6_107	5	27	72	71	37.3	0.986
B	PPS	A6_43	4	65	66	11	126.9	0.167
B	PPS	A1_62	4	24	62	94	53.9	1.516
B	PPS	A6_23	4	41	86	31	181.8	0.36
B	PPS	A6_40	4	41	125	111	380.9	0.888
B	PPS	A6_99	5	30	108	61	63.7	0.565
B	PPS	A1_74	4	28	96	76	80.8	0.792
B	PPS	A1_116	4	30	115	110	147	0.957
B	PPS	A1_122	5	70	79	91	365	1.152
B	PPS	A1_41	4	64	76	45	120.7	0.592
B	PPS	A6_73	5	33	71	115	103.9	1.62
B	PPS	A1_105	4	36	89	129	80.9	1.449
B	PPS	A1_39	5	65	90	12	254.4	0.133
B	PPS	A1_117	.	.	.	.	.	.
B	PPS	A1_61	6	23	79	56	38.2	0.709
B	PPS	A1_23	5	40	91	36	161	0.396
B	PPS	A6_35	4	30	123	67	142.2	0.545
B	PPS	A1_125	4	22	61	75	42.5	1.23
B	PPS	A1_134	4	40	121	21	321	0.174
B	PPS	A6_102	4	64	46	18	84.7	0.391
B	PSV	A1_79	4	20	54	77	41.2	1.426
B	PSV	A1_18	4	28	72	70	49.4	0.972
B	PSV	A1_133	4	22	68	74	38.4	1.088
B	PSV	A6_44	4	35	54	90	30.9	1.667
B	PSV	A1_143	4	23	60	71	40.1	1.183
B	PSV	A6_62	4	68	65	40	265	0.615
B	PSV	A1_33	4	28	91	93	100.6	1.022
B	PSV	A1_81	4	27	115	59	113.4	0.513
B	PSV	A6_88	5	31	64	53	33.9	0.828
B	PSV	A1_125	4	21	60	86	25.3	1.433
B	PSV	A1_82	4	72	60	57	140	0.95
B	PSV	A6_76	4	31	107	57	98.2	0.533
B	PSV	A6_27	4	29	88	120	66.1	1.364
B	PSV	A6_101	4	31	116	82	89.9	0.707
B	PSV	A1_23	.	.	.	.	.	.
B	PSV	A1_75	4	26	79	87	98.1	1.101
B	PSV	A1_84	4	31	91	58	109.9	0.637
B	PSV	A1_114	4	46	104	35	229.1	0.337
B	PSV	A6_90	4	36	45	49	30.1	1.089
B	PSV	A6_99	4	30	71	110	72.1	1.549
B	PSV	A1_131	6	24	90	89	79.5	0.989
B	PSV	A1_111	5	44	105	73	203.7	0.695
B	PSV	A6_111	4	77	27	14	26.7	0.519
B	PSV	A6_66	4	31	110	91	105.1	0.827
B	PSV	A6_74	5	30	96	135	101.3	1.406
B	PSV	A6_61	5	30	99	142	71.5	1.434
B	PSV	A6_51	4	41	83	17	112.5	0.205
B	PSV	A1_65	5	37	65	61	16.2	0.938
B	PSV	A1_43	4	65	78	34	167.4	0.436
B	PSV	A1_134	4	59	80	59	157.1	0.738
B	PSV	A1_37	4	23	67	65	33.3	0.97
B	PSV	A6_60	5	58	78	27	159.9	0.346
B	PSV	A6_34	4	31	75	99	60.4	1.32
B	PSV	A6_67	5	56	84	17	160	0.202
B	PSV	A1_66	6	25	71	122	41.3	1.718
B	PSV	A6_78	4	.	.	.	.	.
B	PSV	A6_71	4	62	121	46	490.7	0.38
B	PSV	A1_122	5	57	108	43	469.6	0.398
B	PSV	A1_120	5	27	85	113	95.3	1.329
B	PSV	A6_102	4	48	80	43	65.1	0.538
B	PSV	A1_77	.	.	.	.	.	.
B	PSV	A1_137	4	27	60	102	54.2	1.7
B	PSV	A6_68	5	22	62	74	26.7	1.194
B	PSV	A6_92	4	25	69	71	40.7	1.029
B	PSV	A1_124	4	22	63	76	29.5	1.206
B	PSV	A6_43	4	67	116	20	352.3	0.172
B	PSV	A6_95	4	35	146	118	161.2	0.808
B	PSV	A6_89	4	26	78	72	46.7	0.923
B	PSV	A1_69	4	28	78	71	62.4	0.91
B	PSV	A1_96	4	24	78	38	55.9	0.487
B	PSV	A1_98	4	23	58	43	31.1	0.741
B	PSV	A1_105	4	32	57	66	61.3	1.158
B	PSV	A1_129	4	32	65	56	26.5	0.862
B	PSV	A1_63	4	29	105	78	84.5	0.743
B	PSV	A1_109	4	21	57	81	37	1.421
B	PSV	A1_115	4	22	52	89	28.5	1.712
B	PSV	A1_47	4	53	103	9	335.8	0.087
B	PSV	A6_112	4	28	95	81	70.7	0.853
B	PSV	A6_107	4	28	90	58	68.6	0.644
B	PSV	A6_108	4	51	152	21	826.6	0.138
B	PSV	A1_93	4	31	154	59	244.5	0.383
B	PSV	A6_70	4	26	53	63	22.6	1.189
B	PSV	A6_23	4	37	129	95	165.6	0.736
B	PSV	A6_64	4	54	102	13	287	0.127
B	PSV	A6_104	4	23	41	50	13.6	1.22
B	PSV	A6_77	4	53	90	34	163.1	0.378
B	PSV	A1_62	5	25	68	71	54.1	1.044
B	PSV	A6_69	6	50	90	70	130.7	0.778
B	PSV	A6_45	.	.	.	.	.	.
B	PSV	A6_106	4	25	47	43	18.3	0.915
B	PSV	A1_61	4	22	75	66	42.4	0.88
B	PSV	A6_97	4	62	91	25	380.5	0.275
B	PSV	A6_84	4	52	52	26	76.1	0.5
B	PSV	A1_128	4	27	76	102	68.5	1.342
B	PSV	A1_60	4	23	62	86	29.1	1.387
B	PSV	A1_41	4	57	83	30	224.4	0.361
B	PSV	A6_40	4	48	90	30	144.4	0.333
B	PSV	A6_83	4	52	88	80	180.8	0.909
B	PSV	A6_100	4	50	90	35	122.5	0.389
B	PSV	A1_112	4	30	111	72	127.3	0.649
B	PSV	A6_48	5	38	137	8	294.4	0.058
B	PSV	A1_74	4	26	91	71	73.9	0.78
B	PSV	A1_73	4	23	67	31	42.9	0.463
B	PSV	A1_116	5	30	95	.	65.6	.
B	PSV	A1_117	6	30	81	95	54.9	1.173
B	PSV	A6_96	4	45	87	55	86.5	0.632
B	PSV	A1_85	4	66	80	43	139.5	0.538
B	PSV	A6_73	5	31	111	42	112.4	0.378
B	PSV	A6_72	4	56	77	30	213.2	0.39
B	PSV	A1_39	6	55	75	48	163.3	0.64
B	PSV	A6_85	4	23	56	55	27.2	0.982
B	PSV	A6_35	4	30	117	85	135	0.726
B	PSV	A6_103	4	.	.	.	.	.
B	SVV	A6_23	4	38	117	61	221.6	0.521
B	SVV	A6_67	4	50	75	13	115.5	0.173
B	SVV	A6_61	5	31	86	126	53.2	1.465
B	SVV	A6_48	4	46	157	23	643.6	0.146
B	SVV	A6_71	5	57	107	66	339.1	0.617
B	SVV	A6_70	5	23	46	59	20.3	1.283
B	SVV	A6_62	4	71	56	43	150.9	0.768
B	SVV	A1_73	4	22	69	64	25.4	0.928
B	SVV	A1_18	5	28	76	57	49.7	0.75
B	SVV	A1_109	4	22	62	87	31.6	1.403
B	SVV	A6_103	4	40	112	75	180.1	0.67
B	SVV	A6_108	4	51	129	15	396.3	0.116
B	SVV	A1_65	6	34	64	49	32.3	0.766
B	SVV	A1_124	4	20	46	49	22.7	1.065
B	SVV	A1_33	4	30	77	88	84.2	1.143
B	SVV	A6_106	4	24	53	71	33.1	1.34
B	SVV	A1_93	4	35	95	107	215.4	1.126
B	SVV	A6_89	4	26	95	71	91.1	0.747
B	SVV	A1_143	4	26	78	100	64	1.282
B	SVV	A1_96	4	22	70	57	35.4	0.814
B	SVV	A1_128	4	29	73	86	37.3	1.178
B	SVV	A1_61	4	22	50	61	14.3	1.22
B	SVV	A1_122	4	77	42	28	81.3	0.667
B	SVV	A6_64	4	58	63	17	77.6	0.27
B	SVV	A1_98	4	23	69	45	41.9	0.652
B	SVV	A1_111	4	41	91	32	187.7	0.352
B	SVV	A6_78	4	64	90	29	208.7	0.322
B	SVV	A1_60	4	26	66	50	28.7	0.758
B	SVV	A1_105	4	32	77	72	67.7	0.935
B	SVV	A1_37	4	21	61	54	19.7	0.885
B	SVV	A6_66	4	34	90	117	73	1.3
B	SVV	A6_107	5	25	70	65	37.3	0.929
B	SVV	A1_39	4	72	76	38	180.4	0.5
B	SVV	A6_40	4	44	100	52	144.4	0.52
B	SVV	A6_100	4	45	91	31	104.7	0.341
B	SVV	A6_43	4	62	107	29	365.9	0.271
B	SVV	A6_60	4	52	62	22	110.2	0.355
B	SVV	A6_96	4	34	92	71	74.8	0.772
B	SVV	A1_133	5	24	77	91	42.1	1.182
B	SVV	A1_120	4	29	87	134	102.5	1.54
B	SVV	A1_69	4	28	98	82	70	0.837
B	SVV	A1_79	4	23	50	71	30.1	1.42
B	SVV	A6_69	5	45	117	33	152.6	0.282
B	SVV	A1_81	4	27	106	50	97.2	0.472
B	SVV	A1_62	4	23	75	69	58.2	0.92
B	SVV	A6_34	5	31	98	111	53.9	1.133
B	SVV	A1_66	.	.	.	.	.	.
B	SVV	A6_112	5	31	71	93	29.1	1.31
B	SVV	A6_45	.	.	.	.	.	.
B	SVV	A1_23	4	52	72	52	108.8	0.722
B	SVV	A1_115	4	22	56	54	32.9	0.964
B	SVV	A1_75	4	34	75	122	42.7	1.627
B	SVV	A6_90	4	42	87	59	76.5	0.678
B	SVV	A1_43	4	51	93	65	360.2	0.699
B	SVV	A6_85	5	23	58	61	39.6	1.052
B	SVV	A6_68	.	.	.	.	.	.
B	SVV	A6_44	4	22	66	79	30.5	1.197
B	SVV	A1_85	.	.	.	.	.	.
B	SVV	A6_97	4	77	40	28	127.5	0.7
B	SVV	A1_129	4	23	65	102	28.1	1.569
B	SVV	A1_63	4	25	86	82	41.1	0.953
B	SVV	A6_74	5	21	62	58	31.6	0.935
B	SVV	A1_77	.	.	.	.	.	.
B	SVV	A6_73	5	34	74	56	60.7	0.757
B	SVV	A1_117	.	.	.	.	.	.
B	SVV	A6_101	4	37	77	106	28.1	1.377
B	SVV	A6_104	4	26	63	66	25.2	1.048
B	SVV	A6_76	4	34	91	84	46.5	0.923
B	SVV	A1_131	4	26	52	68	25.7	1.308
B	SVV	A6_99	4	30	81	105	47.7	1.296
B	SVV	A1_84	4	34	131	124	200.9	0.947
B	SVV	A6_95	4	30	103	78	70.2	0.757
B	SVV	A1_137	4	24	55	78	41.6	1.418
B	SVV	A6_102	4	45	103	41	187.2	0.398
B	SVV	A6_51	4	36	120	33	306.8	0.275
B	SVV	A1_74	4	27	77	96	91.1	1.247
B	SVV	A1_125	4	21	46	58	20	1.261
B	SVV	A6_35	4	34	139	85	138.7	0.612
B	SVV	A6_84	4	57	100	31	345.3	0.31
B	SVV	A1_112	4	27	115	80	89.9	0.696
B	SVV	A1_47	5	45	135	18	400	0.133
B	SVV	A6_92	4	25	68	66	30.4	0.971
B	SVV	A1_114	4	54	90	34	124.8	0.378
B	SVV	A6_111	4	73	54	13	48.5	0.241
B	SVV	A6_83	4	65	75	47	119.2	0.627
B	SVV	A1_134	5	45	95	17	87.3	0.179
B	SVV	A1_82	5	65	74	35	87	0.473
B	SVV	A6_77	4	53	94	68	153.9	0.723
B	SVV	A1_41	4	57	71	50	250.3	0.704
B	SVV	A6_27	4	32	97	137	69.2	1.412
B	SVV	A6_72	4	51	80	44	328.4	0.55
B	SVV	A1_116	4	30	83	37	88.8	0.446
B	SVV	A6_88	4	26	60	37	31.1	0.617
B	A	A1_143	4	.	.	.	.	.
B	A	A6_62	5	56	163	2	1493.8	0.012
B	A	A6_89	4	24	82	35	82.2	0.427
B	A	A1_33	4	29	115	6	243	0.052
B	A	A1_98	4	23	80	29	59.9	0.363
B	A	A1_18	4	26	116	67	242.5	0.578
B	A	A6_100	4	43	134	110	451.6	0.821
B	A	A6_77	4	40	147	23	1123.6	0.156
B	A	A6_92	4	24	62	59	41.2	0.952
B	A	A6_43	4	34	120	112	397.1	0.933
B	A	A1_63	5	25	101	73	123.9	0.723
B	A	A1_129	4	23	57	45	36.1	0.789
B	A	A6_103	4	53	77	95	207.4	1.234
B	A	A1_115	4	21	59	91	53.2	1.542
B	A	A6_99	5	35	137	102	447.5	0.745
B	A	A1_39	4	51	139	35	1750.7	0.252
B	A	A6_61	4	30	106	155	254.5	1.462
B	A	A6_90	5	36	126	81	426.4	0.643
B	A	A1_79	4	22	50	63	37.7	1.26
B	A	A1_65	4	26	107	36	182.1	0.336
B	A	A6_74	5	21	63	64	52.2	1.016
B	A	A1_105	4	31	127	144	416.2	1.134
B	A	A1_37	4	21	78	85	63.2	1.09
B	A	A6_104	4	22	48	45	22.8	0.938
B	A	A1_111	4	41	164	69	1167.9	0.421
B	A	A1_82	5	61	175	85	2206	0.486
B	A	A1_93	4	32	148	46	461.5	0.311
B	A	A6_48	4	44	160	8	1487.1	0.05
B	A	A6_97	4	52	150	32	1868.9	0.213
B	A	A6_66	4	29	116	35	191.3	0.302
B	A	A1_69	4	28	88	71	127	0.807
B	A	A6_88	4	30	105	75	203.3	0.714
B	A	A6_106	4	39	73	58	111.9	0.795
B	A	A1_74	.	.	.	.	.	.
B	A	A6_45	.	.	.	.	.	.
B	A	A1_41	5	47	151	100	1584	0.662
B	A	A1_122	5	53	153	33	1945.8	0.216
B	A	A6_108	4	54	171	60	2385.8	0.351
B	A	A1_137	4	22	74	80	56.5	1.081
B	A	A6_64	4	43	158	45	1457.4	0.285
B	A	A1_23	.	.	.	.	.	.
B	A	A6_60	4	44	140	21	1061.1	0.15
B	A	A1_114	4	41	160	98	1298.9	0.613
B	A	A1_66	.	.	.	.	.	.
B	A	A6_83	4	49	144	49	1342.3	0.34
B	A	A1_109	4	21	42	56	33.1	1.333
B	A	A1_116	5	30	87	42	274.1	0.483
B	A	A1_47	4	42	140	12	829.2	0.086
B	A	A1_43	4	50	150	33	1699.3	0.22
B	A	A1_134	4	40	156	126	990.1	0.808
B	A	A6_70	5	26	75	62	91.3	0.827
B	A	A6_96	5	29	107	32	225.1	0.299
B	A	A6_73	5	31	113	44	334.6	0.389
B	A	A1_60	4	23	56	59	42.9	1.054
B	A	A1_75	4	25	79	94	112.6	1.19
B	A	A6_34	5	24	88	50	110.9	0.568
B	A	A6_85	5	22	53	57	35.5	1.075
B	A	A6_67	4	45	140	25	1171.4	0.179
B	A	A1_73	4	20	54	42	37.8	0.778
B	A	A6_35	4	29	135	42	324.3	0.311
B	A	A1_96	4	22	68	45	53.5	0.662
B	A	A1_133	4	25	74	59	80.4	0.797
B	A	A6_23	4	35	144	35	561.6	0.243
B	A	A1_112	4	28	106	55	202	0.519
B	A	A6_69	5	40	160	57	863.9	0.356
B	A	A6_112	4	36	149	60	392.3	0.403
B	A	A1_125	4	24	64	50	54.8	0.781
B	A	A6_68	5	22	62	59	43.6	0.952
B	A	A6_51	5	33	139	18	687.2	0.129
B	A	A1_120	4	30	121	80	322.3	0.661
B	A	A6_71	5	40	130	120	803.9	0.923
B	A	A6_76	5	25	95	31	132.4	0.326
B	A	A1_131	4	27	86	67	140.4	0.779
B	A	A6_111	5	53	143	43	1960.2	0.301
B	A	A1_77	.	.	.	.	.	.
B	A	A1_128	4	26	64	60	86.8	0.938
B	A	A1_84	4	37	118	105	453.5	0.89
B	A	A1_124	5	21	58	72	30.6	1.241
B	A	A6_72	4	50	148	50	1483.2	0.338
B	A	A6_40	4	39	173	62	1099.4	0.358
B	A	A1_62	6	27	96	64	117.4	0.667
B	A	A6_95	4	28	107	46	165.4	0.43
B	A	A6_101	4	31	121	50	195.9	0.413
B	A	A6_78	4	52	144	20	1428.6	0.139
B	A	A6_84	4	52	156	63	1224.2	0.404
B	A	A6_44	4	24	63	82	43.2	1.302
B	A	A6_102	4	48	137	186	814.4	1.358
B	A	A1_85	4	55	154	81	1273.3	0.526
B	A	A6_27	4	29	109	123	162.4	1.128
B	A	A1_117	.	.	.	.	.	.
B	A	A1_81	4	28	120	61	241.3	0.508
B	A	A1_61	4	24	69	77	63.1	1.116
B	A	A6_107	5	30	129	61	231.7	0.473
B	PPP	A1_77	.	.	.	.	.	.
B	PPP	A1_43	4	46	85	69	167.7	0.812
B	PPP	A6_112	5	38	91	78	181	0.857
B	PPP	A1_114	4	36	160	92	937.7	0.575
B	PPP	A6_27	5	26	86	116	115.4	1.349
B	PPP	A1_85	.	.	.	.	.	.
B	PPP	A6_40	4	46	66	141	61.5	2.136
B	PPP	A6_35	4	32	175	55	475	0.314
B	PPP	A6_100	4	38	134	84	447.1	0.627
B	PPP	A6_83	4	43	154	39	936.9	0.253
B	PPP	A6_89	4	27	83	75	115	0.904
B	PPP	A6_62	4	58	195	68	1138.5	0.349
B	PPP	A6_23	4	39	153	55	928	0.359
B	PPP	A6_71	6	53	89	36	469.2	0.404
B	PPP	A6_77	5	43	154	40	1351.1	0.26
B	PPP	A6_92	5	35	54	82	104.6	1.519
B	PPP	A1_96	4	26	90	79	100.9	0.878
B	PPP	A1_115	4	20	83	100	57.8	1.205
B	PPP	A6_111	4	53	147	41	1427.6	0.279
B	PPP	A6_43	4	34	190	73	738.7	0.384
B	PPP	A1_65	4	32	85	91	277.4	1.071
B	PPP	A6_74	5	21	67	65	52.4	0.97
B	PPP	A6_104	4	21	48	33	11.7	0.688
B	PPP	A1_105	4	30	122	120	286.3	0.984
B	PPP	A1_66	5	23	73	100	56.7	1.37
B	PPP	A6_101	4	37	135	50	451	0.37
B	PPP	A1_81	4	26	90	41	140	0.456
B	PPP	A1_82	4	71	162	143	1664.5	0.883
B	PPP	A1_37	4	22	68	53	37.6	0.779
B	PPP	A6_88	4	28	70	73	79	1.043
B	PPP	A6_108	4	55	157	21	1731.3	0.134
B	PPP	A1_62	5	24	81	45	83.2	0.556
B	PPP	A1_111	4	40	156	57	1131.3	0.365
B	PPP	A6_34	4	26	93	52	133.6	0.559
B	PPP	A1_73	4	23	72	40	58.6	0.556
B	PPP	A1_47	4	43	136	38	1057	0.279
B	PPP	A1_79	4	21	53	59	38.5	1.113
B	PPP	A1_74	4	23	89	44	94.9	0.494
B	PPP	A1_23	6	36	177	74	1008.3	0.418
B	PPP	A6_107	6	22	64	61	55.4	0.953
B	PPP	A6_102	4	41	131	64	571.3	0.489
B	PPP	A1_133	5	20	64	44	32.8	0.688
B	PPP	A6_106	4	24	49	35	26.5	0.714
B	PPP	A6_70	5	21	51	44	31.5	0.863
B	PPP	A1_84	4	28	112	67	261.8	0.598
[truncated: 2,466 more rows]
