# Supplementary material for: The Genomic Architecture of Competitive Response of Arabidopsis thaliana Is Highly Flexible Among Plurispecific Neighborhoods
Source: Front Plant Sci. 2021 Nov 25;12:741122. doi: 10.3389/fpls.2021.741122 (PMC8656689; doi:10.3389/fpls.2021.741122)
Supplement: Supplementary file 3 [file Data_Sheet_3.xlsx]

## Sheet: DataSet2
Dataset2: Sheet table representing genes identified by the local score with ksi 2 for each 'trait x treatment' combination. Trait: Trait consider (see Material and Methods section). Treatment: interaction treatments (see Material and Methods section). ID: Arabidopsis thaliana gene code. Annotation: gene name. 1st Process: MapMan process of the gene. 2nd Process: other MapMan process of the gene.
HD_transport sheet: Sheet table representing genes associated with transport process identified for HD trait with the local score with ksi 2.
HD_RNA sheet: Sheet table representing genes associated with RNA process identified for HD trait with the local score with ksi 2.
HD_signaling sheet: Sheet table representing genes associated with signaling process identified for HD trait with the local score with ksi 2.
Trait_Treatment	Trait	Treatment	ID	Annotation	1st Process	2nd Process
BIOMASS_A	BIOMASS	A	AT3G01472		not assigned
BIOMASS_A	BIOMASS	A	AT3G01480	ATCYP38_CYP38__cyclophilin 38	protein
BIOMASS_A	BIOMASS	A	AT3G01490	Protein kinase superfamily protein	protein
BIOMASS_A	BIOMASS	A	AT3G01500	ATBCA1_ATSABP3_CA1_SABP3__carbonic anhydrase 1	TCA / org transformation
BIOMASS_A	BIOMASS	A	AT3G01510	LSF1__like SEX4 1	misc
BIOMASS_A	BIOMASS	A	AT3G01513		not assigned
BIOMASS_A	BIOMASS	A	AT3G01516		not assigned
BIOMASS_A	BIOMASS	A	AT3G01520	Adenine nucleotide alpha hydrolases-like superfamily protein	stress
BIOMASS_A	BIOMASS	A	AT3G01530	ATMYB57_MYB57__myb domain protein 57	RNA
BIOMASS_A	BIOMASS	A	AT3G01540	ATDRH1_DRH1_RH14__DEAD box RNA helicase 1	RNA
BIOMASS_A	BIOMASS	A	AT3G01550	ATPPT2_PPT2__phosphoenolpyruvate (pep)/phosphate translocator 2	transport
BIOMASS_A	BIOMASS	A	AT3G01560	Protein of unknown function (DUF1421)	RNA
BIOMASS_A	BIOMASS	A	AT3G01570	Oleosin family protein	lipid metabolism
BIOMASS_A	BIOMASS	A	AT3G01572		not assigned
BIOMASS_A	BIOMASS	A	AT3G01580	Tetratricopeptide repeat (TPR)-like superfamily protein	not assigned
BIOMASS_A	BIOMASS	A	AT3G01590	Galactose mutarotase-like superfamily protein	minor CHO metabolism
BIOMASS_A	BIOMASS	A	AT3G01600	anac044_NAC044__NAC domain containing protein 44	development	RNA
BIOMASS_A	BIOMASS	A	AT3G01610	CDC48C_emb1354__cell division cycle 48C	protein
BIOMASS_A	BIOMASS	A	AT3G01620	beta-1,4-N-acetylglucosaminyltransferase family protein	misc
BIOMASS_A	BIOMASS	A	AT3G01630	Major facilitator superfamily protein	development
BIOMASS_A	BIOMASS	A	AT3G01640	ATGLCAK_GLCAK__glucuronokinase G	cell wall
BIOMASS_A	BIOMASS	A	AT3G01650	RGLG1__RING domain ligase1	protein
BIOMASS_A	BIOMASS	A	AT3G01660	S-adenosyl-L-methionine-dependent methyltransferases superfamily protein	not assigned
BIOMASS_A	BIOMASS	A	AT3G01670	AtSEOR2_SEOa_SEOR2	not assigned
BIOMASS_A	BIOMASS	A	AT3G01680	AtSEOR1_SEOb_SEOR1	not assigned
BIOMASS_A	BIOMASS	A	AT3G01690	alpha/beta-Hydrolases superfamily protein	not assigned
BIOMASS_A	BIOMASS	A	AT3G01700	AGP11_ATAGP11__arabinogalactan protein 11	cell wall
BIOMASS_A	BIOMASS	A	AT3G01705	pre-tRNA	protein
BIOMASS_A	BIOMASS	A	AT3G01710	TPX2 (targeting protein for Xklp2) protein family	not assigned
BIOMASS_A	BIOMASS	A	AT3G01720	AtSERGT1	not assigned
BIOMASS_A	BIOMASS	A	AT3G01730		not assigned
BIOMASS_A	BIOMASS	A	AT3G01740	Mitochondrial ribosomal protein L37	protein
BIOMASS_A	BIOMASS	A	AT3G01750	Ankyrin repeat family protein	cell
BIOMASS_A	BIOMASS	A	AT3G01860		not assigned
BIOMASS_A	BIOMASS	A	AT3G01870	Plant protein of unknown function (DUF946)	not assigned
BIOMASS_A	BIOMASS	A	AT3G01880	Plant protein of unknown function (DUF946)	not assigned
BIOMASS_A	BIOMASS	A	AT3G01890	SWP73A__SWIB/MDM2 domain superfamily protein	cell
BIOMASS_A	BIOMASS	A	AT3G01900	CYP94B2__cytochrome P450, family 94, subfamily B, polypeptide 2	misc
BIOMASS_A	BIOMASS	A	AT3G01910	AT-SO_AtSO_SOX__sulfite oxidase	S-assimilation
BIOMASS_A	BIOMASS	A	AT3G01920	DHBP synthase RibB-like alpha/beta domain	not assigned
BIOMASS_A	BIOMASS	A	AT3G05840	ATSK12__Protein kinase superfamily protein	protein
BIOMASS_A	BIOMASS	A	AT3G05858		not assigned
BIOMASS_A	BIOMASS	A	AT3G05860	AGL45__MADS-box transcription factor family protein	RNA
BIOMASS_A	BIOMASS	A	AT3G05870	APC11_ZGY1__anaphase-promoting complex/cyclosome 11	protein
BIOMASS_A	BIOMASS	A	AT4G00355	ATI2	not assigned
BIOMASS_A	BIOMASS	A	AT4G00360	ATT1_CYP86A2__cytochrome P450, family 86, subfamily A, polypeptide 2	misc
BIOMASS_A	BIOMASS	A	AT4G00370	ANTR2_AtPHT4;4_PHT4;4__Major facilitator superfamily protein	transport
BIOMASS_A	BIOMASS	A	AT4G00380	FDM2_IDP2_INDL2__XH/XS domain-containing protein	RNA
BIOMASS_A	BIOMASS	A	AT4G00390	DNA-binding storekeeper protein-related transcriptional regulator	RNA
BIOMASS_A	BIOMASS	A	AT4G00400	AtGPAT8_GPAT8__glycerol-3-phosphate acyltransferase 8	lipid metabolism
BIOMASS_A	BIOMASS	A	AT4G00416	MBD3__methyl-CPG-binding domain 3	RNA
BIOMASS_A	BIOMASS	A	AT4G00420	Double-stranded RNA-binding domain (DsRBD)-containing protein	RNA
BIOMASS_A	BIOMASS	A	AT4G00430	PIP1;4_PIP1E_TMP-C__plasma membrane intrinsic protein 1;4	transport
BIOMASS_A	BIOMASS	A	AT4G00440	TRM15__Protein of unknown function (DUF3741)	not assigned
BIOMASS_A	BIOMASS	A	AT4G00450	CCT_CRP_MED12__RNA polymerase II transcription mediators	not assigned
BIOMASS_A	BIOMASS	A	AT4G00460	ATROPGEF3_ROPGEF3__RHO guanyl-nucleotide exchange factor 3	signalling
BIOMASS_A	BIOMASS	A	AT4G00467	Calcium-dependent lipid-binding (CaLB domain) family protein	not assigned
BIOMASS_A	BIOMASS	A	AT4G00480	ATMYC1_myc1__basic helix-loop-helix (bHLH) DNA-binding superfamily protein	RNA
BIOMASS_A	BIOMASS	A	AT4G00490	BAM2_BMY9__beta-amylase 2	major CHO metabolism
BIOMASS_A	BIOMASS	A	AT4G00500	alpha/beta-Hydrolases superfamily protein	signalling
BIOMASS_A	BIOMASS	A	AT4G00520	Acyl-CoA thioesterase family protein	lipid metabolism
BIOMASS_A	BIOMASS	A	AT4G00525		not assigned
BIOMASS_A	BIOMASS	A	AT4G00530		not assigned
BIOMASS_A	BIOMASS	A	AT4G00540	ATMYB3R2_MYB3R-2_MYB3R2_PC-MYB2__myb domain protein 3r2	RNA
BIOMASS_A	BIOMASS	A	AT4G00550	DGD2__digalactosyl diacylglycerol deficient 2	lipid metabolism
BIOMASS_A	BIOMASS	A	AT4G00560	NAD(P)-binding Rossmann-fold superfamily protein	not assigned
BIOMASS_A	BIOMASS	A	AT4G00570	NAD-ME2__NAD-dependent malic enzyme 2	TCA / org transformation
BIOMASS_A	BIOMASS	A	AT4G00580	COP1-interacting protein-related	development
BIOMASS_A	BIOMASS	A	AT4G00585		not assigned
BIOMASS_A	BIOMASS	A	AT4G00590	N-terminal nucleophile aminohydrolases (Ntn hydrolases) superfamily protein	amino acid metabolism
BIOMASS_A	BIOMASS	A	AT4G00600	Amino acid dehydrogenase family protein	C1-metabolism
BIOMASS_A	BIOMASS	A	AT4G00610	DNA-binding storekeeper protein-related transcriptional regulator	RNA
BIOMASS_A	BIOMASS	A	AT4G00620	EMB3127__Amino acid dehydrogenase family protein	C1-metabolism
BIOMASS_A	BIOMASS	A	AT4G00630	ATKEA2_KEA2__K+ efflux antiporter 2	transport
BIOMASS_A	BIOMASS	A	AT4G00650	FLA_FRI_RSB7__FRIGIDA-like protein	development
BIOMASS_A	BIOMASS	A	AT4G00651		redox
BIOMASS_A	BIOMASS	A	AT4G00660	ATRH8_RH8__RNAhelicase-like 8	DNA
BIOMASS_A	BIOMASS	A	AT4G00670	Remorin family protein	RNA
BIOMASS_A	BIOMASS	A	AT4G00680	ADF8__actin depolymerizing factor 8	cell
BIOMASS_A	BIOMASS	A	AT4G00690	ULP1B__UB-like protease 1B	protein
BIOMASS_A	BIOMASS	A	AT4G00695		not assigned
BIOMASS_A	BIOMASS	A	AT4G00700	MCTP9__C2 calcium/lipid-binding plant phosphoribosyltransferase family protein	not assigned
BIOMASS_A	BIOMASS	A	AT4G00710	BSK3__BR-signaling kinase 3	protein
BIOMASS_A	BIOMASS	A	AT4G00720	ASKTHETA_ATSK32_SK32__shaggy-like protein kinase 32	protein
BIOMASS_A	BIOMASS	A	AT4G00730	AHDP_ANL2__Homeobox-leucine zipper family protein / lipid-binding START domain-containing protein	RNA
BIOMASS_A	BIOMASS	A	AT4G00740	QUA3__S-adenosyl-L-methionine-dependent methyltransferases superfamily protein	stress
BIOMASS_A	BIOMASS	A	AT4G00750	S-adenosyl-L-methionine-dependent methyltransferases superfamily protein	stress
BIOMASS_A	BIOMASS	A	AT4G00752	UBX domain-containing protein	protein
BIOMASS_A	BIOMASS	A	AT4G00755	F-box family protein	protein
BIOMASS_A	BIOMASS	A	AT4G00760	APRR8_PRR8__pseudo-response regulator 8	RNA
BIOMASS_A	BIOMASS	A	AT4G00770	TRM9	not assigned
BIOMASS_A	BIOMASS	A	AT4G00780	TRAF-like family protein	not assigned
BIOMASS_A	BIOMASS	A	AT4G00800	SETH5_VPS8__transducin family protein / WD-40 repeat family protein	development
BIOMASS_A	BIOMASS	A	AT4G00810	RPP1.2_RPP1B__60S acidic ribosomal protein family	protein
BIOMASS_A	BIOMASS	A	AT4G00820	iqd17__IQ-domain 17	signalling
BIOMASS_A	BIOMASS	A	AT4G00830	LIF2__RNA-binding (RRM/RBD/RNP motifs) family protein	RNA
BIOMASS_A	BIOMASS	A	AT4G00840	DHHC-type zinc finger family protein	RNA
BIOMASS_A	BIOMASS	A	AT4G00850	GIF3__GRF1-interacting factor 3	RNA
BIOMASS_A	BIOMASS	A	AT4G00860	AT0ZI1_ATOZI1__Protein of unknown function (DUF1138)	stress
BIOMASS_A	BIOMASS	A	AT4G00870	bHLH014_bHLH14__basic helix-loop-helix (bHLH) DNA-binding superfamily protein	RNA
BIOMASS_A	BIOMASS	A	AT4G00872	Plant invertase/pectin methylesterase inhibitor superfamily protein	cell wall
BIOMASS_A	BIOMASS	A	AT4G00880	SAUR31__SAUR-like auxin-responsive protein family	hormone metabolism
BIOMASS_A	BIOMASS	A	AT4G00885	MIR165_MIR165B__MIR165/MIR165B; miRNA	micro RNA, natural antisense etc
BIOMASS_A	BIOMASS	A	AT4G00890	proline-rich family protein	not assigned
BIOMASS_A	BIOMASS	A	AT4G00893		not assigned
BIOMASS_A	BIOMASS	A	AT4G00895	ATPase, F1 complex, OSCP/delta subunit protein	PS
BIOMASS_A	BIOMASS	A	AT4G00900	ATECA2_ECA2__ER-type Ca2+-ATPase 2	transport
BIOMASS_A	BIOMASS	A	AT4G00905	NC domain-containing protein-related	not assigned
BIOMASS_A	BIOMASS	A	AT4G00910	Aluminium activated malate transporter family protein	not assigned
BIOMASS_A	BIOMASS	A	AT4G00920	COP1-interacting protein-related	development
BIOMASS_A	BIOMASS	A	AT4G00930	CIP4.1__COP1-interacting protein 4.1	development
BIOMASS_A	BIOMASS	A	AT4G00940	AtDOF4.1_DOF4.1_ITD1__Dof-type zinc finger DNA-binding family protein	RNA
BIOMASS_A	BIOMASS	A	AT4G00950	MEE47__Protein of unknown function (DUF688)	RNA
BIOMASS_A	BIOMASS	A	AT4G00955		not assigned
BIOMASS_A	BIOMASS	A	AT4G00960	Protein kinase superfamily protein	signalling
BIOMASS_A	BIOMASS	A	AT4G00970	CRK41__cysteine-rich RLK (RECEPTOR-like protein kinase) 41	signalling
BIOMASS_A	BIOMASS	A	AT4G00975	other RNA	micro RNA, natural antisense etc
BIOMASS_A	BIOMASS	A	AT4G00980	zinc knuckle (CCHC-type) family protein	RNA
BIOMASS_A	BIOMASS	A	AT4G00985	pre-tRNA	protein
BIOMASS_A	BIOMASS	A	AT4G00990	AtJMJ17_JMJ27__Transcription factor jumonji (jmjC) domain-containing protein	protein
BIOMASS_A	BIOMASS	A	AT4G01000	Ubiquitin-like superfamily protein	protein
BIOMASS_A	BIOMASS	A	AT4G01010	ATCNGC13_CNGC13__cyclic nucleotide-gated channel 13	transport
BIOMASS_A	BIOMASS	A	AT4G01020	helicase domain-containing protein / IBR domain-containing protein / zinc finger protein-related	DNA
BIOMASS_A	BIOMASS	A	AT4G01023	RING/U-box superfamily protein	protein
BIOMASS_A	BIOMASS	A	AT4G01026	PYL7_RCAR2__PYR1-like 7	not assigned
BIOMASS_A	BIOMASS	A	AT4G01030	pentatricopeptide (PPR) repeat-containing protein	not assigned
BIOMASS_A	BIOMASS	A	AT4G01037	AtWTF1_WTF1__Ubiquitin carboxyl-terminal hydrolase family protein	not assigned
BIOMASS_A	BIOMASS	A	AT4G01040	Glycosyl hydrolase superfamily protein	not assigned
BIOMASS_A	BIOMASS	A	AT4G01050	TROL__thylakoid rhodanese-like	not assigned
BIOMASS_A	BIOMASS	A	AT4G01060	CPL3_ETC3__CAPRICE-like MYB3	RNA
BIOMASS_A	BIOMASS	A	AT4G01070	GT72B1_UGT72B1__UDP-Glycosyltransferase superfamily protein	secondary metabolism
BIOMASS_A	BIOMASS	A	AT4G01080	MOAT4_TBL26__TRICHOME BIREFRINGENCE-LIKE 26	not assigned
BIOMASS_A	BIOMASS	A	AT4G01090	Protein of unknown function (DUF3133)	signalling
BIOMASS_A	BIOMASS	A	AT4G01100	ADNT1__adenine nucleotide transporter 1	transport
BIOMASS_A	BIOMASS	A	AT4G01110		not assigned
BIOMASS_A	BIOMASS	A	AT4G01120	ATBZIP54_GBF2__G-box binding factor 2	RNA
BIOMASS_A	BIOMASS	A	AT4G01130	GDSL-like Lipase/Acylhydrolase superfamily protein	misc
BIOMASS_A	BIOMASS	A	AT4G01140	Protein of unknown function (DUF1191)	not assigned
BIOMASS_A	BIOMASS	A	AT4G01150	CURT1A	not assigned
BIOMASS_A	BIOMASS	A	AT4G01160	LRB3__BTB/POZ/Kelch-associated protein	not assigned
BIOMASS_A	BIOMASS	A	AT4G01170		not assigned
BIOMASS_A	BIOMASS	A	AT4G01180	XH/XS domain-containing protein	not assigned
BIOMASS_A	BIOMASS	A	AT4G01190	ATPIPK10_PIPK10__phosphatidylinositol phosphate kinase 10	signalling
BIOMASS_A	BIOMASS	A	AT4G01200	Calcium-dependent lipid-binding (CaLB domain) family protein	not assigned
BIOMASS_A	BIOMASS	A	AT4G01210	glycosyl transferase family 1 protein	misc
BIOMASS_A	BIOMASS	A	AT4G01220	MGP4__Nucleotide-diphospho-sugar transferase family protein	cell wall
BIOMASS_A	BIOMASS	A	AT4G01230	RTNLB7__Reticulon family protein	not assigned
BIOMASS_A	BIOMASS	A	AT4G01240	S-adenosyl-L-methionine-dependent methyltransferases superfamily protein	not assigned
BIOMASS_A	BIOMASS	A	AT4G01245		not assigned
BIOMASS_A	BIOMASS	A	AT4G01250	AtWRKY22_WRKY22__WRKY family transcription factor	RNA
BIOMASS_A	BIOMASS	A	AT4G01260	DNA-binding storekeeper protein-related transcriptional regulator	not assigned
BIOMASS_A	BIOMASS	A	AT4G01270	RING/U-box superfamily protein	protein
BIOMASS_A	BIOMASS	A	AT4G01280	RVE5__Homeodomain-like superfamily protein	RNA
BIOMASS_A	BIOMASS	A	AT4G01290	CBE1	not assigned
BIOMASS_A	BIOMASS	A	AT4G01310	PRPL5__Ribosomal L5P family protein	protein
BIOMASS_A	BIOMASS	A	AT4G01320	ATSTE24_STE24__Peptidase family M48 family protein	protein
BIOMASS_A	BIOMASS	A	AT4G01328		not assigned
BIOMASS_A	BIOMASS	A	AT4G01330	Protein kinase superfamily protein	PS
BIOMASS_A	BIOMASS	A	AT4G01335		RNA
BIOMASS_A	BIOMASS	A	AT4G01340	CHP-rich zinc finger protein-related	RNA
BIOMASS_A	BIOMASS	A	AT4G01350	Cysteine/Histidine-rich C1 domain family protein	not assigned
BIOMASS_A	BIOMASS	A	AT4G01355	pre-tRNA	protein
BIOMASS_A	BIOMASS	A	AT4G01360	BPS3	not assigned
BIOMASS_A	BIOMASS	A	AT4G01370	ATMPK4_MAPK4_MPK4__MAP kinase 4	signalling
BIOMASS_A	BIOMASS	A	AT4G01380	plastocyanin-like domain-containing protein	misc
BIOMASS_A	BIOMASS	A	AT4G01390	TRAF-like family protein	not assigned
BIOMASS_A	BIOMASS	A	AT4G01400	MISF74	not assigned
BIOMASS_A	BIOMASS	A	AT4G01410	Late embryogenesis abundant (LEA) hydroxyproline-rich glycoprotein family	not assigned
BIOMASS_A	BIOMASS	A	AT4G01420	CBL5__calcineurin B-like protein 5	signalling
BIOMASS_A	BIOMASS	A	AT4G01430	UMAMIT29__nodulin MtN21 /EamA-like transporter family protein	development
BIOMASS_A	BIOMASS	A	AT4G01440	UMAMIT31__nodulin MtN21 /EamA-like transporter family protein	development
BIOMASS_A	BIOMASS	A	AT4G01450	UMAMIT30__nodulin MtN21 /EamA-like transporter family protein	development
BIOMASS_A	BIOMASS	A	AT4G01455	pre-tRNA	protein
BIOMASS_A	BIOMASS	A	AT4G01460	basic helix-loop-helix (bHLH) DNA-binding superfamily protein	RNA
BIOMASS_A	BIOMASS	A	AT4G01470	ATTIP1.3_GAMMA-TIP3_TIP1;3__tonoplast intrinsic protein 1;3	transport
BIOMASS_A	BIOMASS	A	AT4G01480	AtPPa5_PPa5__pyrophosphorylase 5	nucleotide metabolism
BIOMASS_A	BIOMASS	A	AT4G01500	NGA4__AP2/B3-like transcriptional factor family protein	RNA
BIOMASS_A	BIOMASS	A	AT4G01510	ARV2__Arv1-like protein	lipid metabolism
BIOMASS_A	BIOMASS	A	AT4G01516		not assigned
BIOMASS_A	BIOMASS	A	AT4G01520	anac067_NAC067__NAC domain containing protein 67	development
BIOMASS_A	BIOMASS	A	AT4G01533	other RNA	not assigned
BIOMASS_A	BIOMASS	A	AT4G01535		not assigned
BIOMASS_A	BIOMASS	A	AT4G01540	ANAC068_NTM1__NAC with transmembrane motif1	development
BIOMASS_A	BIOMASS	A	AT4G01550	ANAC069_NAC069_NTL13_NTM2__NAC domain containing protein 69	development
BIOMASS_A	BIOMASS	A	AT4G01560	MEE49__Ribosomal RNA processing Brix domain protein	protein
BIOMASS_A	BIOMASS	A	AT4G01570	Tetratricopeptide repeat (TPR)-like superfamily protein	not assigned
BIOMASS_A	BIOMASS	A	AT4G01575	AtKPI-2_KPI-2__serine protease inhibitor, Kazal-type family protein	protein
BIOMASS_A	BIOMASS	A	AT4G01580	AP2/B3-like transcriptional factor family protein	RNA
BIOMASS_A	BIOMASS	A	AT4G01590		not assigned
BIOMASS_A	BIOMASS	A	AT4G01593	other RNA	micro RNA, natural antisense etc
BIOMASS_A	BIOMASS	A	AT4G01595	Protein kinase superfamily protein	signalling
BIOMASS_A	BIOMASS	A	AT4G01600	GRAM domain family protein	hormone metabolism
BIOMASS_A	BIOMASS	A	AT4G01610	AtcathB3__Cysteine proteinases superfamily protein	protein
BIOMASS_A	BIOMASS	A	AT4G01630	ATEXP17_ATEXPA17_ATHEXP ALPHA 1.13_EXP17_EXPA17__expansin A17	cell wall
BIOMASS_A	BIOMASS	A	AT4G01640	F-box associated ubiquitination effector family protein	not assigned
BIOMASS_A	BIOMASS	A	AT4G01650	Polyketide cyclase / dehydrase and lipid transport protein	not assigned
BIOMASS_A	BIOMASS	A	AT4G01660	ABC1_ATABC1_ATATH10__ABC transporter 1	mitochondrial electron transport / ATP synthesis
BIOMASS_A	BIOMASS	A	AT4G01670		not assigned
BIOMASS_A	BIOMASS	A	AT4G01671		not assigned
BIOMASS_A	BIOMASS	A	AT4G01680	AtMYB55_MYB55__myb domain protein 55	RNA
BIOMASS_A	BIOMASS	A	AT4G01690	HEMG1_PPO1_PPOX__Flavin containing amine oxidoreductase family	tetrapyrrole synthesis
BIOMASS_A	BIOMASS	A	AT4G01700	Chitinase family protein	stress
BIOMASS_A	BIOMASS	A	AT4G01703		not assigned
BIOMASS_A	BIOMASS	A	AT4G01710	ARPC5_CRK__ARP2/3 complex 16 kDa subunit (p16-Arc)	cell
BIOMASS_A	BIOMASS	A	AT4G01720	AtWRKY47_WRKY47__WRKY family transcription factor	RNA
BIOMASS_A	BIOMASS	A	AT4G01730	DHHC-type zinc finger family protein	RNA
BIOMASS_A	BIOMASS	A	AT4G01735		not assigned
BIOMASS_A	BIOMASS	A	AT4G01740	Cysteine/Histidine-rich C1 domain family protein	RNA
BIOMASS_A	BIOMASS	A	AT4G01750	RGXT2__rhamnogalacturonan xylosyltransferase 2	cell wall
BIOMASS_A	BIOMASS	A	AT4G01760	Cysteine/Histidine-rich C1 domain family protein	RNA
BIOMASS_A	BIOMASS	A	AT4G01770	RGXT1__rhamnogalacturonan xylosyltransferase 1	cell wall
BIOMASS_A	BIOMASS	A	AT4G01780	XH/XS domain-containing protein	not assigned
BIOMASS_A	BIOMASS	A	AT4G01790	Ribosomal protein L7Ae/L30e/S12e/Gadd45 family protein	protein
BIOMASS_A	BIOMASS	A	AT4G01800	AGY1_AtcpSecA_SECA1__Albino or Glassy Yellow 1	protein
BIOMASS_A	BIOMASS	A	AT4G01810	AtSEC23A__Sec23/Sec24 protein transport family protein	protein
BIOMASS_A	BIOMASS	A	AT4G01820	ABCB3_MDR3_PGP3__P-glycoprotein 3	transport
BIOMASS_A	BIOMASS	A	AT4G01830	ABCB5_PGP5__P-glycoprotein 5	transport
BIOMASS_A	BIOMASS	A	AT4G01840	ATKCO5_ATTPK5_KCO5_TPK5__Ca2+ activated outward rectifying K+ channel 5	transport
BIOMASS_A	BIOMASS	A	AT4G01850	AtSAM2_MAT2_SAM-2_SAM2__S-adenosylmethionine synthetase 2	amino acid metabolism
BIOMASS_A	BIOMASS	A	AT4G01860	Transducin family protein / WD-40 repeat family protein	signalling
BIOMASS_A	BIOMASS	A	AT4G01865	pre-tRNA	protein
BIOMASS_A	BIOMASS	A	AT4G01870	tolB protein-related	not assigned
BIOMASS_A	BIOMASS	A	AT4G01880	AtTRM13_TRM13__methyltransferases	not assigned
BIOMASS_A	BIOMASS	A	AT4G01883	MLBP1__Polyketide cyclase / dehydrase and lipid transport protein	not assigned
BIOMASS_A	BIOMASS	A	AT4G01890	Pectin lyase-like superfamily protein	cell wall
BIOMASS_A	BIOMASS	A	AT4G01895	systemic acquired resistance (SAR) regulator protein NIMIN-1-related	stress
BIOMASS_A	BIOMASS	A	AT4G01897		not assigned
BIOMASS_A	BIOMASS	A	AT4G01900	GLB1_PII__GLNB1 homolog	signalling
BIOMASS_A	BIOMASS	A	AT4G01910	Cysteine/Histidine-rich C1 domain family protein	not assigned
BIOMASS_A	BIOMASS	A	AT4G15270	glucosyltransferase-related	misc
BIOMASS_A	BIOMASS	A	AT4G15280	UGT71B5__UDP-glucosyl transferase 71B5	misc
BIOMASS_A	BIOMASS	A	AT4G15290	ATCSLB05_ATCSLB5_CSLB05__Cellulose synthase family protein	cell wall
BIOMASS_A	BIOMASS	A	AT4G15300	CYP702A2__cytochrome P450, family 702, subfamily A, polypeptide 2	misc
BIOMASS_A	BIOMASS	A	AT4G29240	Leucine-rich repeat (LRR) family protein	cell wall
BIOMASS_A	BIOMASS	A	AT4G29250	HXXXD-type acyl-transferase family protein	not assigned
BIOMASS_A	BIOMASS	A	AT4G29260	VSP3__HAD superfamily, subfamily IIIB acid phosphatase	misc
BIOMASS_A	BIOMASS	A	AT4G29270	HAD superfamily, subfamily IIIB acid phosphatase	misc
BIOMASS_A	BIOMASS	A	AT4G29273	LCR23__low-molecular-weight cysteine-rich 23	stress
BIOMASS_A	BIOMASS	A	AT4G29280	LCR22__low-molecular-weight cysteine-rich 22	stress
BIOMASS_A	BIOMASS	A	AT4G29283	LCR21__low-molecular-weight cysteine-rich 21	stress
BIOMASS_A	BIOMASS	A	AT4G29285	LCR24__low-molecular-weight cysteine-rich 24	not assigned
BIOMASS_A	BIOMASS	A	AT4G29440	ISTL4__Regulator of Vps4 activity in the MVB pathway protein	not assigned
BIOMASS_A	BIOMASS	A	AT4G29450	Leucine-rich repeat protein kinase family protein	signalling
BIOMASS_A	BIOMASS	A	AT4G29460	PLA2-GAMMA__Phospholipase A2 family protein	lipid metabolism
BIOMASS_A	BIOMASS	A	AT4G29470	PLA2-DELTA__Phospholipase A2 family protein	lipid metabolism
BIOMASS_A	BIOMASS	A	AT4G29480	Mitochondrial ATP synthase subunit G protein	mitochondrial electron transport / ATP synthesis
BIOMASS_A	BIOMASS	A	AT4G29490	Metallopeptidase M24 family protein	protein
BIOMASS_A	BIOMASS	A	AT4G29510	ATPRMT11_ATPRMT1B_PRMT11_PRMT1B__arginine methyltransferase 11	misc
BIOMASS_A	BIOMASS	A	AT4G29520	SES1	not assigned
BIOMASS_A	BIOMASS	A	AT4G29530	Pyridoxal phosphate phosphatase-related protein	protein
BIOMASS_A	BIOMASS	A	AT4G29540	AtLpxA_LpxA__bacterial transferase hexapeptide repeat-containing protein	not assigned
BIOMASS_A	BIOMASS	A	AT4G29548		not assigned
BIOMASS_A	BIOMASS	A	AT4G29550	Protein of unknown function (DUF626)	not assigned
BIOMASS_A	BIOMASS	A	AT4G29560		not assigned
BIOMASS_A	BIOMASS	A	AT4G29570	Cytidine/deoxycytidylate deaminase family protein	nucleotide metabolism
BIOMASS_A	BIOMASS	A	AT4G29580	Cytidine/deoxycytidylate deaminase family protein	nucleotide metabolism
BIOMASS_A	BIOMASS	A	AT4G29590	S-adenosyl-L-methionine-dependent methyltransferases superfamily protein	not assigned
BIOMASS_A	BIOMASS	A	AT4G29600	Cytidine/deoxycytidylate deaminase family protein	nucleotide metabolism
BIOMASS_A	BIOMASS	A	AT4G29610	Cytidine/deoxycytidylate deaminase family protein	nucleotide metabolism
BIOMASS_A	BIOMASS	A	AT4G29620	Cytidine/deoxycytidylate deaminase family protein	nucleotide metabolism
BIOMASS_A	BIOMASS	A	AT4G29630	Cytidine/deoxycytidylate deaminase family protein	nucleotide metabolism
BIOMASS_A	BIOMASS	A	AT5G11990	proline-rich family protein	not assigned
BIOMASS_A	BIOMASS	A	AT5G12000	Protein kinase protein with adenine nucleotide alpha hydrolases-like domain	protein
BIOMASS_A	BIOMASS	A	AT5G12010		not assigned
BIOMASS_A	BIOMASS	A	AT5G12020	HSP17.6II__17.6 kDa class II heat shock protein	stress
BIOMASS_A	BIOMASS	A	AT5G12030	AT-HSP17.6A_HSP17.6_HSP17.6A__heat shock protein 17.6A	stress
BIOMASS_A	BIOMASS	A	AT5G12040	Nitrilase/cyanide hydratase and apolipoprotein N-acyltransferase family protein	not assigned
BIOMASS_A	BIOMASS	A	AT5G47370	HAT2__Homeobox-leucine zipper protein 4 (HB-4) / HD-ZIP protein	RNA
BIOMASS_A	BIOMASS	A	AT5G47380	Protein of unknown function, DUF547	not assigned
BIOMASS_A	BIOMASS	A	AT5G47390	KUA1_MYBH__myb-like transcription factor family protein	RNA
BIOMASS_A	BIOMASS	A	AT5G47940		not assigned
BIOMASS_A	BIOMASS	A	AT5G47950	BIA2__HXXXD-type acyl-transferase family protein	secondary metabolism
BIOMASS_A	BIOMASS	A	AT5G47960	ATRABA4C_RABA4C_SMG1__RAB GTPase homolog A4C	signalling
BIOMASS_A	BIOMASS	A	AT5G47970	Aldolase-type TIM barrel family protein	N-metabolism
BIOMASS_A	BIOMASS	A	AT5G47980	HXXXD-type acyl-transferase family protein	secondary metabolism
BIOMASS_A	BIOMASS	A	AT5G47990	CYP705A5_THAD_THAD1__cytochrome P450, family 705, subfamily A, polypeptide 5	misc
BIOMASS_A	BIOMASS	A	AT5G48000	CYP708 A2_CYP708A2_THAH_THAH1__cytochrome P450, family 708, subfamily A, polypeptide 2	misc
BIOMASS_A	BIOMASS	A	AT5G48140	Pectin lyase-like superfamily protein	cell wall
BIOMASS_A	BIOMASS	A	AT5G48150	PAT1__GRAS family transcription factor	signalling
BIOMASS_A	BIOMASS	A	AT5G48160	OBE2__Protein of unknown function (DUF1423)	cell
BIOMASS_A	BIOMASS	A	AT5G48170	SLY2_SNE__F-box family protein	protein
BIOMASS_A	BIOMASS	A	AT5G54870		not assigned
BIOMASS_A	BIOMASS	A	AT5G54880	DTW domain-containing protein	not assigned
BIOMASS_A	BIOMASS	A	AT5G54890	mCSF2__RNA-binding CRS1 / YhbY (CRM) domain-containing protein	not assigned
BIOMASS_A	BIOMASS	A	AT5G54900	ATRBP45A_RBP45A__RNA-binding protein 45A	RNA
BIOMASS_A	BIOMASS	A	AT5G54910	DEA(D/H)-box RNA helicase family protein	protein
BIOMASS_A	BIOMASS	A	AT5G54920		not assigned
BIOMASS_A	BIOMASS	A	AT5G54930	MNM1__AT hook motif-containing protein	RNA
BIOMASS_A	BIOMASS	A	AT5G54940	Translation initiation factor SUI1 family protein	protein
BIOMASS_A	BIOMASS	A	AT5G55320	MBOAT (membrane bound O-acyl transferase) family protein	secondary metabolism
BIOMASS_A	BIOMASS	A	AT5G55330	MBOAT (membrane bound O-acyl transferase) family protein	secondary metabolism
BIOMASS_A	BIOMASS	A	AT5G55340	MBOAT (membrane bound O-acyl transferase) family protein	secondary metabolism
BIOMASS_A	BIOMASS	A	AT5G55350	MBOAT (membrane bound O-acyl transferase) family protein	secondary metabolism
BIOMASS_A	BIOMASS	A	AT5G55360	MBOAT (membrane bound O-acyl transferase) family protein	secondary metabolism
BIOMASS_A	BIOMASS	A	AT5G55370	AT2__MBOAT (membrane bound O-acyl transferase) family protein	secondary metabolism
BIOMASS_A	BIOMASS	A	AT5G55380	MBOAT (membrane bound O-acyl transferase) family protein	secondary metabolism
BIOMASS_A	BIOMASS	A	AT5G55390	EDM2__ENHANCED DOWNY MILDEW 2	RNA
BIOMASS_A	BIOMASS	A	AT5G55400	AtFIM4__Actin binding Calponin homology (CH) domain-containing protein	cell
BIOMASS_A	BIOMASS	A	AT5G55410	Bifunctional inhibitor/lipid-transfer protein/seed storage 2S albumin superfamily protein	misc
BIOMASS_A	BIOMASS	A	AT5G55430		not assigned
BIOMASS_A	BIOMASS	A	AT5G55440	Protein of unknown function (DUF295)	not assigned
BIOMASS_A	BIOMASS	A	AT5G55450	AtLTP4.4__Bifunctional inhibitor/lipid-transfer protein/seed storage 2S albumin superfamily protein	misc
BIOMASS_A	BIOMASS	A	AT5G55460	AtLTP4.5__Bifunctional inhibitor/lipid-transfer protein/seed storage 2S albumin superfamily protein	misc
BIOMASS_A	BIOMASS	A	AT5G55470	ATNHX3_NHX3__Na+/H+ (sodium hydrogen) exchanger 3	transport
BIOMASS_A	BIOMASS	A	AT5G55480	GDPDL4_GPDL1_SVL1__SHV3-like 1	lipid metabolism
BIOMASS_A	BIOMASS	A	AT5G55490	ATGEX1_GEX1__gamete expressed protein 1	not assigned
BIOMASS_A	BIOMASS	A	AT5G55505	pre-tRNA	protein
BIOMASS_A	BIOMASS	A	AT5G55507	hydroxyproline-rich glycoprotein family protein	not assigned
BIOMASS_A	BIOMASS	A	AT5G55508		not assigned
BIOMASS_A	BIOMASS	A	AT5G55510	HP22__Mitochondrial import inner membrane translocase subunit Tim17/Tim22/Tim23 family protein	protein
BIOMASS_A	BIOMASS	A	AT5G55520		cell
BIOMASS_A	BIOMASS	A	AT5G55530	Calcium-dependent lipid-binding (CaLB domain) family protein	stress
BIOMASS_A	BIOMASS	A	AT5G55540	LOP1_TRN1__tornado 1	development	hormone metabolism
BIOMASS_A	BIOMASS	A	AT5G55550	RNA-binding (RRM/RBD/RNP motifs) family protein	RNA
BIOMASS_A	BIOMASS	A	AT5G65210	TGA1__bZIP transcription factor family protein	RNA	stress
BIOMASS_A	BIOMASS	A	AT5G65220	PRPL29__Ribosomal L29 family protein	protein
BIOMASS_A	BIOMASS	A	AT5G65230	AtMYB53_MYB53__myb domain protein 53	RNA
BIOMASS_A	BIOMASS	A	AT5G65240	Leucine-rich repeat protein kinase family protein	signalling
BIOMASS_A	BIOMASS	A	AT5G65250		not assigned
BIOMASS_A	BIOMASS	A	AT5G65260	RNA-binding (RRM/RBD/RNP motifs) family protein	RNA
BIOMASS_A	BIOMASS	A	AT5G65270	AtRABA4a_RABA4a__RAB GTPase homolog A4A	signalling
BIOMASS_A	BIOMASS	A	AT5G65274	ARP2/3 complex 16 kDa subunit (p16-Arc)	cell
BIOMASS_A	BIOMASS	A	AT5G65280	GCL1__GCR2-like 1	not assigned
BIOMASS_A	BIOMASS	A	AT5G65290	LMBR1-like membrane protein	not assigned
BIOMASS_A	BIOMASS	A	AT5G65300		not assigned
BIOMASS_A	BIOMASS	A	AT5G65305	pre-tRNA	protein
BIOMASS_AAA	BIOMASS	AAA	AT1G32500	ABCI7_ATNAP6_NAP6__non-intrinsic ABC protein 6	transport
BIOMASS_AAA	BIOMASS	AAA	AT1G32510	ANAC011_NAC011__NAC domain containing protein 11	development
BIOMASS_AAA	BIOMASS	AAA	AT1G32520	OXR4	not assigned
BIOMASS_AAA	BIOMASS	AAA	AT1G32530	RING/U-box superfamily protein	protein
BIOMASS_AAA	BIOMASS	AAA	AT1G32540	LOL1__lsd one like 1	RNA
BIOMASS_AAA	BIOMASS	AAA	AT1G64380	Integrase-type DNA-binding superfamily protein	RNA
BIOMASS_AAA	BIOMASS	AAA	AT1G64385		not assigned
BIOMASS_AAA	BIOMASS	AAA	AT1G66460	Protein kinase superfamily protein	protein
BIOMASS_AAA	BIOMASS	AAA	AT1G66470	AtRHD6_RHD6__ROOT HAIR DEFECTIVE6	RNA
BIOMASS_AAA	BIOMASS	AAA	AT1G69760		not assigned
BIOMASS_AAA	BIOMASS	AAA	AT1G69770	CMT3__chromomethylase 3	RNA
BIOMASS_AAA	BIOMASS	AAA	AT1G69780	ATHB13__Homeobox-leucine zipper protein family	RNA
BIOMASS_AAA	BIOMASS	AAA	AT1G71015		not assigned
BIOMASS_AAA	BIOMASS	AAA	AT1G71020	PUB10__ARM repeat superfamily protein	protein
BIOMASS_AAA	BIOMASS	AAA	AT1G71030	ATMYBL2_MYBL2__MYB-like 2	RNA
BIOMASS_AAA	BIOMASS	AAA	AT1G71040	LPR2__Cupredoxin superfamily protein	stress	misc
BIOMASS_AAA	BIOMASS	AAA	AT3G21850	ASK9_SK9__SKP1-like 9	protein
BIOMASS_AAA	BIOMASS	AAA	AT3G21860	ASK10_SK10__SKP1-like 10	protein
BIOMASS_AAA	BIOMASS	AAA	AT3G21865	PEX22__peroxin 22	not assigned
BIOMASS_AAA	BIOMASS	AAA	AT3G21870	CYCP2;1__cyclin p2;1	cell
BIOMASS_AAA	BIOMASS	AAA	AT3G21880	BBX10_COL12__B-box type zinc finger protein with CCT domain	RNA
BIOMASS_AAA	BIOMASS	AAA	AT4G13990	Exostosin family protein	misc
BIOMASS_AAA	BIOMASS	AAA	AT4G13992	Cysteine/Histidine-rich C1 domain family protein	not assigned
BIOMASS_AAA	BIOMASS	AAA	AT4G14000	Putative methyltransferase family protein	not assigned
BIOMASS_AAA	BIOMASS	AAA	AT4G14010	RALFL32__ralf-like 32	signalling
BIOMASS_AAA	BIOMASS	AAA	AT4G14020	Rapid alkalinization factor (RALF) family protein	not assigned
BIOMASS_AAA	BIOMASS	AAA	AT4G14030	AtSBP1_SBP1__selenium-binding protein 1	metal handling
BIOMASS_AAA	BIOMASS	AAA	AT4G14040	EDA38_SBP2__selenium-binding protein 2	metal handling
BIOMASS_AAA	BIOMASS	AAA	AT4G14050	MEF35__Pentatricopeptide repeat (PPR) superfamily protein	not assigned
BIOMASS_AAA	BIOMASS	AAA	AT4G14350	AGC (cAMP-dependent, cGMP-dependent and protein kinase C) kinase family protein	protein
BIOMASS_AAA	BIOMASS	AAA	AT4G14358		transport
BIOMASS_AAA	BIOMASS	AAA	AT4G14360	S-adenosyl-L-methionine-dependent methyltransferases superfamily protein	stress
BIOMASS_AAA	BIOMASS	AAA	AT4G14365	XBAT34__XB3 ortholog 4 in Arabidopsis thaliana	cell
BIOMASS_AAA	BIOMASS	AAA	AT4G14380		not assigned
BIOMASS_AAA	BIOMASS	AAA	AT4G14385		not assigned
BIOMASS_AAA	BIOMASS	AAA	AT4G14390	Ankyrin repeat family protein	cell
BIOMASS_AAA	BIOMASS	AAA	AT5G10100	TPPI__Haloacid dehalogenase-like hydrolase (HAD) superfamily protein	minor CHO metabolism
BIOMASS_AAA	BIOMASS	AAA	AT5G10110		not assigned
BIOMASS_AAA	BIOMASS	AAA	AT5G10120	Ethylene insensitive 3 family protein	RNA
BIOMASS_AAA	BIOMASS	AAA	AT5G10130	Pollen Ole e 1 allergen and extensin family protein	stress
BIOMASS_AAA	BIOMASS	AAA	AT5G10580	Protein of unknown function, DUF599	not assigned
BIOMASS_AAA	BIOMASS	AAA	AT5G10600	CYP81K2__cytochrome P450, family 81, subfamily K, polypeptide 2	misc
BIOMASS_AAA	BIOMASS	AAA	AT5G10605	methyltransferases	protein
BIOMASS_AAA	BIOMASS	AAA	AT5G10610	CYP81K1__cytochrome P450, family 81, subfamily K, polypeptide 1	misc
BIOMASS_AAA	BIOMASS	AAA	AT5G10620	methyltransferases	protein
BIOMASS_AAA	BIOMASS	AAA	AT5G10625		not assigned
BIOMASS_AAA	BIOMASS	AAA	AT5G59590	UGT76E2__UDP-glucosyl transferase 76E2	misc
BIOMASS_AAA	BIOMASS	AAA	AT5G59600	Tetratricopeptide repeat (TPR)-like superfamily protein	not assigned
BIOMASS_AAA	BIOMASS	AAA	AT5G59610	DJC73__Chaperone DnaJ-domain superfamily protein	stress
BIOMASS_AAA	BIOMASS	AAA	AT5G59613		not assigned
BIOMASS_AAA	BIOMASS	AAA	AT5G59616	Interleukin-1 receptor-associated kinase 4 protein	signalling
BIOMASS_AAA	BIOMASS	AAA	AT5G59650	Leucine-rich repeat protein kinase family protein	signalling
BIOMASS_AAA	BIOMASS	AAA	AT5G59660	Leucine-rich repeat protein kinase family protein	signalling
BIOMASS_AAA	BIOMASS	AAA	AT5G59662	other RNA	micro RNA, natural antisense etc
BIOMASS_AAA	BIOMASS	AAA	AT5G59670	Leucine-rich repeat protein kinase family protein	signalling
BIOMASS_AAA	BIOMASS	AAA	AT5G59680	Leucine-rich repeat protein kinase family protein	signalling
BIOMASS_AAA	BIOMASS	AAA	AT5G59690	Histone superfamily protein	DNA
BIOMASS_AAA	BIOMASS	AAA	AT5G63930	Leucine-rich repeat protein kinase family protein	signalling
BIOMASS_AAA	BIOMASS	AAA	AT5G63940	Protein kinase protein with adenine nucleotide alpha hydrolases-like domain	protein
BIOMASS_AAA	BIOMASS	AAA	AT5G63950	CHR24__chromatin remodeling 24	RNA
BIOMASS_AAA	BIOMASS	AAA	AT5G63980	ALX8_AtFRY1_ATSAL1_FRY1_HOS2_RON1_SAL1_SUPO1__Inositol monophosphatase family protein	nucleotide metabolism
BIOMASS_AAA	BIOMASS	AAA	AT5G63990	Inositol monophosphatase family protein	nucleotide metabolism
BIOMASS_AAA	BIOMASS	AAA	AT5G64000	ATSAL2_SAL2__Inositol monophosphatase family protein	nucleotide metabolism
BIOMASS_AAA	BIOMASS	AAA	AT5G64010		not assigned
BIOMASS_AAA	BIOMASS	AAA	AT5G64020	TBL14__TRICHOME BIREFRINGENCE-LIKE 14	not assigned
BIOMASS_AAA	BIOMASS	AAA	AT5G64030	S-adenosyl-L-methionine-dependent methyltransferases superfamily protein	stress
BIOMASS_AAA	BIOMASS	AAA	AT5G64110	Peroxidase superfamily protein	misc
BIOMASS_AAA	BIOMASS	AAA	AT5G64120	AtPRX71_PRX71__Peroxidase superfamily protein	misc
BIOMASS_PPP	BIOMASS	PPP	AT1G12520	ATCCS_CCS__copper chaperone for SOD1	redox
BIOMASS_PPP	BIOMASS	PPP	AT1G12530	MOS9	not assigned
BIOMASS_PPP	BIOMASS	PPP	AT1G12540	basic helix-loop-helix (bHLH) DNA-binding superfamily protein	RNA
BIOMASS_PPP	BIOMASS	PPP	AT1G12550	HPPR3_HPR3__D-isomer specific 2-hydroxyacid dehydrogenase family protein	PS
BIOMASS_PPP	BIOMASS	PPP	AT1G12560	ATEXP7_ATEXPA7_ATHEXP ALPHA 1.26_EXP7_EXPA7__expansin A7	cell wall
BIOMASS_PPP	BIOMASS	PPP	AT1G22870	SCYL2A__Protein kinase family protein with ARM repeat domain	protein
BIOMASS_PPP	BIOMASS	PPP	AT1G22880	ATCEL5_ATGH9B4_CEL5__cellulase 5	cell wall
BIOMASS_PPP	BIOMASS	PPP	AT1G22882	AtSUN3_SUN3__Galactose-binding protein	not assigned
BIOMASS_PPP	BIOMASS	PPP	AT1G22885		not assigned
BIOMASS_PPP	BIOMASS	PPP	AT1G22890		not assigned
BIOMASS_PPP	BIOMASS	PPP	AT1G22900	Disease resistance-responsive (dirigent-like protein) family protein	stress
BIOMASS_PPP	BIOMASS	PPP	AT1G22910	RNA-binding (RRM/RBD/RNP motifs) family protein	RNA
BIOMASS_PPP	BIOMASS	PPP	AT1G22920	AJH1_CSN5A__COP9 signalosome 5A	development	signalling
BIOMASS_PPP	BIOMASS	PPP	AT1G22930	T-complex protein 11	not assigned
BIOMASS_PPP	BIOMASS	PPP	AT1G22940	TH-1_TH1_THIE__thiamin biosynthesis protein, putative	Co-factor and vitamine metabolism
BIOMASS_PPP	BIOMASS	PPP	AT1G22950	ICU11__2-oxoglutarate (2OG) and Fe(II)-dependent oxygenase superfamily protein	misc
BIOMASS_PPP	BIOMASS	PPP	AT1G22960	Pentatricopeptide repeat (PPR) superfamily protein	not assigned
BIOMASS_PPP	BIOMASS	PPP	AT1G22970		not assigned
BIOMASS_PPP	BIOMASS	PPP	AT1G22980		not assigned
BIOMASS_PPP	BIOMASS	PPP	AT1G22985	CRF7__Integrase-type DNA-binding superfamily protein	RNA
BIOMASS_PPP	BIOMASS	PPP	AT1G22990	HIPP22__Heavy metal transport/detoxification superfamily protein	metal handling
BIOMASS_PPP	BIOMASS	PPP	AT1G23000	Heavy metal transport/detoxification superfamily protein	not assigned
BIOMASS_PPP	BIOMASS	PPP	AT1G68610	PCR11__PLANT CADMIUM RESISTANCE 11	not assigned
BIOMASS_PPP	BIOMASS	PPP	AT1G68620	alpha/beta-Hydrolases superfamily protein	lipid metabolism
BIOMASS_PPP	BIOMASS	PPP	AT1G68630	PLAC8 family protein	not assigned
BIOMASS_PPP	BIOMASS	PPP	AT1G68640	PAN_TGA8__bZIP transcription factor family protein	RNA
BIOMASS_PPP	BIOMASS	PPP	AT3G45000	VPS24_VPS24.2__SNF7 family protein	cell
BIOMASS_PPP	BIOMASS	PPP	AT3G45010	scpl48__serine carboxypeptidase-like 48	protein
BIOMASS_PPP	BIOMASS	PPP	AT3G45020	Ribosomal L18p/L5e family protein	protein
BIOMASS_PPP	BIOMASS	PPP	AT3G46200	ATNUDT9_AtNUDX9_NUDT9_NUDX9__nudix hydrolase homolog 9	nucleotide metabolism
BIOMASS_PPP	BIOMASS	PPP	AT3G46206		not assigned
BIOMASS_PPP	BIOMASS	PPP	AT4G00500	alpha/beta-Hydrolases superfamily protein	signalling
BIOMASS_PPP	BIOMASS	PPP	AT4G00520	Acyl-CoA thioesterase family protein	lipid metabolism
BIOMASS_PPP	BIOMASS	PPP	AT4G00525		not assigned
BIOMASS_PPP	BIOMASS	PPP	AT4G00530		not assigned
BIOMASS_PPP	BIOMASS	PPP	AT4G00540	ATMYB3R2_MYB3R-2_MYB3R2_PC-MYB2__myb domain protein 3r2	RNA
BIOMASS_PPP	BIOMASS	PPP	AT4G00550	DGD2__digalactosyl diacylglycerol deficient 2	lipid metabolism
BIOMASS_PPP	BIOMASS	PPP	AT4G00560	NAD(P)-binding Rossmann-fold superfamily protein	not assigned
BIOMASS_PPP	BIOMASS	PPP	AT4G00570	NAD-ME2__NAD-dependent malic enzyme 2	TCA / org transformation
BIOMASS_PPP	BIOMASS	PPP	AT4G00580	COP1-interacting protein-related	development
BIOMASS_PPP	BIOMASS	PPP	AT4G00600	Amino acid dehydrogenase family protein	C1-metabolism
BIOMASS_PPP	BIOMASS	PPP	AT4G00610	DNA-binding storekeeper protein-related transcriptional regulator	RNA
BIOMASS_PPP	BIOMASS	PPP	AT4G00620	EMB3127__Amino acid dehydrogenase family protein	C1-metabolism
BIOMASS_PPP	BIOMASS	PPP	AT4G00630	ATKEA2_KEA2__K+ efflux antiporter 2	transport
BIOMASS_PPP	BIOMASS	PPP	AT4G00650	FLA_FRI_RSB7__FRIGIDA-like protein	development
BIOMASS_PPP	BIOMASS	PPP	AT4G00651		redox
BIOMASS_PPP	BIOMASS	PPP	AT4G00660	ATRH8_RH8__RNAhelicase-like 8	DNA
BIOMASS_PPP	BIOMASS	PPP	AT4G00670	Remorin family protein	RNA
BIOMASS_PPP	BIOMASS	PPP	AT4G00680	ADF8__actin depolymerizing factor 8	cell
BIOMASS_PPP	BIOMASS	PPP	AT4G00690	ULP1B__UB-like protease 1B	protein
BIOMASS_PPP	BIOMASS	PPP	AT4G00695		not assigned
BIOMASS_PPP	BIOMASS	PPP	AT4G00700	MCTP9__C2 calcium/lipid-binding plant phosphoribosyltransferase family protein	not assigned
BIOMASS_PPP	BIOMASS	PPP	AT4G00710	BSK3__BR-signaling kinase 3	protein
BIOMASS_PPP	BIOMASS	PPP	AT4G00720	ASKTHETA_ATSK32_SK32__shaggy-like protein kinase 32	protein
BIOMASS_PPP	BIOMASS	PPP	AT4G00730	AHDP_ANL2__Homeobox-leucine zipper family protein / lipid-binding START domain-containing protein	RNA
BIOMASS_PPP	BIOMASS	PPP	AT4G00740	QUA3__S-adenosyl-L-methionine-dependent methyltransferases superfamily protein	stress
BIOMASS_PPP	BIOMASS	PPP	AT4G00750	S-adenosyl-L-methionine-dependent methyltransferases superfamily protein	stress
BIOMASS_PPP	BIOMASS	PPP	AT4G00752	UBX domain-containing protein	protein
BIOMASS_PPP	BIOMASS	PPP	AT4G00755	F-box family protein	protein
BIOMASS_PPP	BIOMASS	PPP	AT4G00760	APRR8_PRR8__pseudo-response regulator 8	RNA
BIOMASS_PPP	BIOMASS	PPP	AT4G00770	TRM9	not assigned
BIOMASS_PPP	BIOMASS	PPP	AT4G00780	TRAF-like family protein	not assigned
BIOMASS_PPP	BIOMASS	PPP	AT4G00800	SETH5_VPS8__transducin family protein / WD-40 repeat family protein	development
BIOMASS_PPP	BIOMASS	PPP	AT4G00810	RPP1.2_RPP1B__60S acidic ribosomal protein family	protein
BIOMASS_PPP	BIOMASS	PPP	AT4G00820	iqd17__IQ-domain 17	signalling
BIOMASS_PPP	BIOMASS	PPP	AT4G00830	LIF2__RNA-binding (RRM/RBD/RNP motifs) family protein	RNA
BIOMASS_PPP	BIOMASS	PPP	AT4G00840	DHHC-type zinc finger family protein	RNA
BIOMASS_PPP	BIOMASS	PPP	AT4G00850	GIF3__GRF1-interacting factor 3	RNA
BIOMASS_PPP	BIOMASS	PPP	AT4G00860	AT0ZI1_ATOZI1__Protein of unknown function (DUF1138)	stress
BIOMASS_PPP	BIOMASS	PPP	AT4G00870	bHLH014_bHLH14__basic helix-loop-helix (bHLH) DNA-binding superfamily protein	RNA
BIOMASS_PPP	BIOMASS	PPP	AT4G00872	Plant invertase/pectin methylesterase inhibitor superfamily protein	cell wall
BIOMASS_PPP	BIOMASS	PPP	AT4G00880	SAUR31__SAUR-like auxin-responsive protein family	hormone metabolism
BIOMASS_PPP	BIOMASS	PPP	AT4G00885	MIR165_MIR165B__MIR165/MIR165B; miRNA	micro RNA, natural antisense etc
BIOMASS_PPP	BIOMASS	PPP	AT4G00890	proline-rich family protein	not assigned
BIOMASS_PPP	BIOMASS	PPP	AT4G00893		not assigned
BIOMASS_PPP	BIOMASS	PPP	AT4G00895	ATPase, F1 complex, OSCP/delta subunit protein	PS
BIOMASS_PPP	BIOMASS	PPP	AT4G00900	ATECA2_ECA2__ER-type Ca2+-ATPase 2	transport
BIOMASS_PPP	BIOMASS	PPP	AT4G00905	NC domain-containing protein-related	not assigned
BIOMASS_PPP	BIOMASS	PPP	AT4G00910	Aluminium activated malate transporter family protein	not assigned
BIOMASS_PPP	BIOMASS	PPP	AT4G00920	COP1-interacting protein-related	development
BIOMASS_PPP	BIOMASS	PPP	AT4G00930	CIP4.1__COP1-interacting protein 4.1	development
BIOMASS_PPP	BIOMASS	PPP	AT4G01100	ADNT1__adenine nucleotide transporter 1	transport
BIOMASS_PPP	BIOMASS	PPP	AT4G01110		not assigned
BIOMASS_PPP	BIOMASS	PPP	AT4G01120	ATBZIP54_GBF2__G-box binding factor 2	RNA
BIOMASS_PPP	BIOMASS	PPP	AT4G01130	GDSL-like Lipase/Acylhydrolase superfamily protein	misc
BIOMASS_PPP	BIOMASS	PPP	AT4G01420	CBL5__calcineurin B-like protein 5	signalling
BIOMASS_PPP	BIOMASS	PPP	AT4G01430	UMAMIT29__nodulin MtN21 /EamA-like transporter family protein	development
BIOMASS_PPP	BIOMASS	PPP	AT4G01440	UMAMIT31__nodulin MtN21 /EamA-like transporter family protein	development
BIOMASS_PPP	BIOMASS	PPP	AT4G01450	UMAMIT30__nodulin MtN21 /EamA-like transporter family protein	development
BIOMASS_PPP	BIOMASS	PPP	AT4G01480	AtPPa5_PPa5__pyrophosphorylase 5	nucleotide metabolism
BIOMASS_PPP	BIOMASS	PPP	AT4G01500	NGA4__AP2/B3-like transcriptional factor family protein	RNA
BIOMASS_PPP	BIOMASS	PPP	AT4G01510	ARV2__Arv1-like protein	lipid metabolism
BIOMASS_PPP	BIOMASS	PPP	AT4G01516		not assigned
BIOMASS_PPP	BIOMASS	PPP	AT4G01520	anac067_NAC067__NAC domain containing protein 67	development
BIOMASS_PPP	BIOMASS	PPP	AT4G10845		not assigned
BIOMASS_PPP	BIOMASS	PPP	AT4G10850	AtSWEET7_SWEET7__Nodulin MtN3 family protein	development
BIOMASS_PPP	BIOMASS	PPP	AT4G10860		not assigned
BIOMASS_PPP	BIOMASS	PPP	AT4G14050	MEF35__Pentatricopeptide repeat (PPR) superfamily protein	not assigned
BIOMASS_PPP	BIOMASS	PPP	AT4G14060	Polyketide cyclase/dehydrase and lipid transport superfamily protein	stress
BIOMASS_PPP	BIOMASS	PPP	AT4G14070	AAE15__acyl-activating enzyme 15	lipid metabolism
BIOMASS_PPP	BIOMASS	PPP	AT4G14080	MEE48__O-Glycosyl hydrolases family 17 protein	misc
BIOMASS_PPP	BIOMASS	PPP	AT4G39720	VQ motif-containing protein	not assigned
BIOMASS_PPP	BIOMASS	PPP	AT4G39730	ATPLAT1_PLAT1__Lipase/lipooxygenase, PLAT/LH2 family protein	not assigned
BIOMASS_PPP	BIOMASS	PPP	AT4G39740	HCC2__Thioredoxin superfamily protein	mitochondrial electron transport / ATP synthesis
BIOMASS_PPP	BIOMASS	PPP	AT5G02435	pre-tRNA	protein
BIOMASS_PPP	BIOMASS	PPP	AT5G02440		not assigned
BIOMASS_PPP	BIOMASS	PPP	AT5G02450	Ribosomal protein L36e family protein	protein
BIOMASS_PPP	BIOMASS	PPP	AT5G11430	SPOC domain / Transcription elongation factor S-II protein	RNA
BIOMASS_PPP	BIOMASS	PPP	AT5G11440	CID5_IPD1__CTC-interacting domain 5	not assigned
BIOMASS_PPP	BIOMASS	PPP	AT5G11450	PPD5__Mog1/PsbP/DUF1795-like photosystem II reaction center PsbP family protein	PS
BIOMASS_PPP	BIOMASS	PPP	AT5G11460	FLZ10__Protein of unknown function (DUF581)	development
BIOMASS_PPP	BIOMASS	PPP	AT5G11470	ASI1_IBM2_SG1__bromo-adjacent homology (BAH) domain-containing protein	RNA
BIOMASS_PPP	BIOMASS	PPP	AT5G11550	ARM repeat superfamily protein	not assigned
BIOMASS_PPP	BIOMASS	PPP	AT5G11560	catalytics	not assigned
BIOMASS_PPP	BIOMASS	PPP	AT5G11570	Major facilitator superfamily protein	transport
BIOMASS_PPP	BIOMASS	PPP	AT5G11580	Regulator of chromosome condensation (RCC1) family protein	cell
BIOMASS_PPP	BIOMASS	PPP	AT5G11590	TINY2__Integrase-type DNA-binding superfamily protein	RNA
BIOMASS_PPP	BIOMASS	PPP	AT5G11600		not assigned
BIOMASS_PPP	BIOMASS	PPP	AT5G11610	Exostosin family protein	misc
BIOMASS_PPP	BIOMASS	PPP	AT5G11620	SWIM zinc finger family protein / mitogen-activated protein kinase kinase kinase (MAPKKK)-related	signalling
BIOMASS_PPP	BIOMASS	PPP	AT5G11630	NOXY2	not assigned
BIOMASS_PPP	BIOMASS	PPP	AT5G23570	ATSGS3_SGS3__XS domain-containing protein / XS zinc finger domain-containing protein-related	RNA
BIOMASS_PPP	BIOMASS	PPP	AT5G23575	Transmembrane CLPTM1 family protein	not assigned
BIOMASS_PPP	BIOMASS	PPP	AT5G23580	ATCDPK9_ATCPK12_CDPK9_CPK12__calmodulin-like domain protein kinase 9	signalling
BIOMASS_PPP	BIOMASS	PPP	AT5G23590	DNAJ heat shock N-terminal domain-containing protein	stress
BIOMASS_PPP	BIOMASS	PPP	AT5G23600	RNA 2'-phosphotransferase, Tpt1 / KptA family	not assigned
BIOMASS_PPP	BIOMASS	PPP	AT5G23610		not assigned
BIOMASS_PPP	BIOMASS	PPP	AT5G23630	MIA_PDR2__phosphate deficiency response 2	transport
BIOMASS_PPP	BIOMASS	PPP	AT5G23640		not assigned
BIOMASS_PPP	BIOMASS	PPP	AT5G23650	Homeodomain-like transcriptional regulator	RNA
BIOMASS_PPP	BIOMASS	PPP	AT5G23660	AtSWEET12_MTN3_SWEET12__homolog of Medicago truncatula MTN3	development
BIOMASS_PPP	BIOMASS	PPP	AT5G23665	pre-tRNA	protein
BIOMASS_PPP	BIOMASS	PPP	AT5G41200	AGL75__AGAMOUS-like 75	RNA
BIOMASS_PPP	BIOMASS	PPP	AT5G41210	ATGSTT1_GST10_GSTT1__glutathione S-transferase THETA 1	misc
BIOMASS_PPP	BIOMASS	PPP	AT5G41220	ATGSTT3_GST10C_GSTT3__glutathione S-transferase THETA 3	misc
BIOMASS_PPP	BIOMASS	PPP	AT5G41240	ATGSTT2_GST10B_GSTT2__glutathione S-transferase THETA 2	misc
BIOMASS_PPP	BIOMASS	PPP	AT5G48710	SUMO6__Ubiquitin-like superfamily protein	protein
BIOMASS_PPP	BIOMASS	PPP	AT5G48720	XRI_XRI1__x-ray induced transcript 1	not assigned
BIOMASS_PPP	BIOMASS	PPP	AT5G48730	Pentatricopeptide repeat (PPR) superfamily protein	not assigned
BIOMASS_PPP	BIOMASS	PPP	AT5G64150	RNA methyltransferase family protein	not assigned
BIOMASS_PPP	BIOMASS	PPP	AT5G64160		not assigned
BIOMASS_PPP	BIOMASS	PPP	AT5G64170	LNK1__dentin sialophosphoprotein-related	not assigned
BIOMASS_PPP	BIOMASS	PPP	AT5G64180		not assigned
BIOMASS_PPP	BIOMASS	PPP	AT5G64190		not assigned
BIOMASS_PPP	BIOMASS	PPP	AT5G64200	At-SC35_ATSC35_SC35__ortholog of human splicing factor SC35	RNA
BIOMASS_PPP	BIOMASS	PPP	AT5G64210	AOX2__alternative oxidase 2	mitochondrial electron transport / ATP synthesis
BIOMASS_PPP	BIOMASS	PPP	AT5G64220	CAMTA2__Calmodulin-binding transcription activator protein with CG-1 and Ankyrin domains	RNA
BIOMASS_PPP	BIOMASS	PPP	AT5G64230		not assigned
BIOMASS_PPP	BIOMASS	PPP	AT5G64240	AtMC3_AtMCP1a_MC3_MCP1a__metacaspase 3	protein
BIOMASS_PPP	BIOMASS	PPP	AT5G64250	Aldolase-type TIM barrel family protein	misc
BIOMASS_PPP	BIOMASS	PPP	AT5G64260	EXL2__EXORDIUM like 2	signalling
BIOMASS_PPP	BIOMASS	PPP	AT5G64290	DCT_DIT2.1__dicarboxylate transport 2.1	transport
BIOMASS_PPP	BIOMASS	PPP	AT5G64300	ATGCH_ATRIBA1_GCH_RFD1_RIBA1__GTP cyclohydrolase II	Co-factor and vitamine metabolism
BIOMASS_PPP	BIOMASS	PPP	AT5G64310	AGP1_ATAGP1__arabinogalactan protein 1	cell wall
BIOMASS_PPP	BIOMASS	PPP	AT5G64320	MTL1__Pentatricopeptide repeat (PPR) superfamily protein	not assigned
BIOMASS_PPP	BIOMASS	PPP	AT5G64330	JK218_NPH3_RPT3__Phototropic-responsive NPH3 family protein	signalling
BIOMASS_PPP	BIOMASS	PPP	AT5G64660	ATCMPG2_CMPG2__CYS, MET, PRO, and GLY protein 2	RNA
BIOMASS_PPP	BIOMASS	PPP	AT5G64667	IDL2__inflorescence deficient in abscission (IDA)-like 2	development
BIOMASS_PPP	BIOMASS	PPP	AT5G64670	Ribosomal protein L18e/L15 superfamily protein	protein
BIOMASS_PPP	BIOMASS	PPP	AT5G64680		not assigned
BIOMASS_PPP	BIOMASS	PPP	AT5G64690	neurofilament triplet H protein-related	not assigned
BIOMASS_PPP	BIOMASS	PPP	AT5G64700	UMAMIT21__nodulin MtN21 /EamA-like transporter family protein	development
BIOMASS_PPP	BIOMASS	PPP	AT5G64710	MNU1__Putative endonuclease or glycosyl hydrolase	not assigned
BIOMASS_PPP	BIOMASS	PPP	AT5G64720	EC1.5__Protein of unknown function (DUF1278)	not assigned
BIOMASS_PPP	BIOMASS	PPP	AT5G64730	Transducin/WD40 repeat-like superfamily protein	signalling
BIOMASS_PPP	BIOMASS	PPP	AT5G64735	pre-tRNA	protein
BIOMASS_PPP	BIOMASS	PPP	AT5G64740	CESA6_E112_IXR2_PRC1__cellulose synthase 6	cell wall
BIOMASS_PPP	BIOMASS	PPP	AT5G64750	ABR1__Integrase-type DNA-binding superfamily protein	RNA
BIOMASS_PPP	BIOMASS	PPP	AT5G64760	RPN5B__regulatory particle non-ATPase subunit 5B	protein
BIOMASS_PPP	BIOMASS	PPP	AT5G64770	CLEL 9_GLV2_RGF9	not assigned
BIOMASS_PPP	BIOMASS	PPP	AT5G64780	Uncharacterised conserved protein UCP009193	not assigned
BIOMASS_PPS	BIOMASS	PPS	AT1G10747	ESF1.1__Maternally expressed gene (MEG) family protein	not assigned
BIOMASS_PPS	BIOMASS	PPS	AT1G10750	Protein of Unknown Function (DUF239)	protein
BIOMASS_PPS	BIOMASS	PPS	AT1G10760	GWD_GWD1_SEX1_SOP_SOP1__Pyruvate phosphate dikinase, PEP/pyruvate binding domain	major CHO metabolism
BIOMASS_PPS	BIOMASS	PPS	AT1G16170		not assigned
BIOMASS_PPS	BIOMASS	PPS	AT1G16180	Serinc-domain containing serine and sphingolipid biosynthesis protein	not assigned
BIOMASS_PPS	BIOMASS	PPS	AT1G16190	RAD23A__Rad23 UV excision repair protein family	DNA
BIOMASS_PPS	BIOMASS	PPS	AT1G16210		not assigned
BIOMASS_PPS	BIOMASS	PPS	AT1G16220	Protein phosphatase 2C family protein	protein
BIOMASS_PPS	BIOMASS	PPS	AT1G16225	Target SNARE coiled-coil domain protein	cell
BIOMASS_PPS	BIOMASS	PPS	AT1G16230	Target SNARE coiled-coil domain protein	cell
BIOMASS_PPS	BIOMASS	PPS	AT1G63640	P-loop nucleoside triphosphate hydrolases superfamily protein with CH (Calponin Homology) domain	cell
BIOMASS_PPS	BIOMASS	PPS	AT1G63650	AtEGL3_ATMYC-2_EGL1_EGL3__basic helix-loop-helix (bHLH) DNA-binding superfamily protein	RNA
BIOMASS_PPS	BIOMASS	PPS	AT1G63660	GMP synthase (glutamine-hydrolyzing), putative / glutamine amidotransferase, putative	nucleotide metabolism
BIOMASS_PPS	BIOMASS	PPS	AT1G63670	TRM12__Protein of unknown function (DUF3741)	not assigned
BIOMASS_PPS	BIOMASS	PPS	AT1G63720		not assigned
BIOMASS_PPS	BIOMASS	PPS	AT1G63730	Disease resistance protein (TIR-NBS-LRR class) family	stress
BIOMASS_PPS	BIOMASS	PPS	AT1G63740	Disease resistance protein (TIR-NBS-LRR class) family	stress
BIOMASS_PPS	BIOMASS	PPS	AT1G65920	Regulator of chromosome condensation (RCC1) family with FYVE zinc finger domain	cell
BIOMASS_PPS	BIOMASS	PPS	AT1G65930	cICDH__cytosolic NADP+-dependent isocitrate dehydrogenase	TCA / org transformation
BIOMASS_PPS	BIOMASS	PPS	AT1G65950	Protein kinase superfamily protein	transport
BIOMASS_PPS	BIOMASS	PPS	AT2G05850	scpl38__serine carboxypeptidase-like 38	protein
BIOMASS_PPS	BIOMASS	PPS	AT2G05900	SDG11_SUVH10__SET domain protein 11	RNA
BIOMASS_PPS	BIOMASS	PPS	AT2G05910	Protein of unknown function (DUF567)	not assigned
BIOMASS_PPS	BIOMASS	PPS	AT2G05914		micro RNA, natural antisense etc
BIOMASS_PPS	BIOMASS	PPS	AT2G22760	basic helix-loop-helix (bHLH) DNA-binding superfamily protein	RNA
BIOMASS_PPS	BIOMASS	PPS	AT2G22770	NAI1__basic helix-loop-helix (bHLH) DNA-binding superfamily protein	RNA
BIOMASS_PPS	BIOMASS	PPS	AT2G22780	PMDH1__peroxisomal NAD-malate dehydrogenase 1	gluconeogenesis / glyoxylate cycle
BIOMASS_PPS	BIOMASS	PPS	AT2G22790		not assigned
BIOMASS_PPS	BIOMASS	PPS	AT2G22795		not assigned
BIOMASS_PPS	BIOMASS	PPS	AT2G22800	HAT9__Homeobox-leucine zipper protein family	RNA
BIOMASS_PPS	BIOMASS	PPS	AT3G26540	Tetratricopeptide repeat (TPR)-like superfamily protein	not assigned
BIOMASS_PPS	BIOMASS	PPS	AT3G26550	Cysteine/Histidine-rich C1 domain family protein	not assigned
BIOMASS_PPS	BIOMASS	PPS	AT3G26560	ATP-dependent RNA helicase, putative	RNA
BIOMASS_PPS	BIOMASS	PPS	AT3G26561		not assigned
BIOMASS_PPS	BIOMASS	PPS	AT3G26570	ORF02_PHT2;1__phosphate transporter 2;1	transport
BIOMASS_PPS	BIOMASS	PPS	AT3G26580	Tetratricopeptide repeat (TPR)-like superfamily protein	not assigned
BIOMASS_PPS	BIOMASS	PPS	AT3G45320		not assigned
BIOMASS_PPS	BIOMASS	PPS	AT3G45330	LecRK-I.1__Concanavalin A-like lectin protein kinase family protein	protein
BIOMASS_PPS	BIOMASS	PPS	AT3G45390	LecRK-I.2__Concanavalin A-like lectin protein kinase family protein	protein
BIOMASS_PPS	BIOMASS	PPS	AT3G45400	exostosin family protein	cell wall
BIOMASS_PPS	BIOMASS	PPS	AT3G46740	MAR1_TOC75_TOC75-III__translocon at the outer envelope membrane of chloroplasts 75-III	protein
BIOMASS_PPS	BIOMASS	PPS	AT3G46750		not assigned
BIOMASS_PPS	BIOMASS	PPS	AT3G46760	LecRK-S.3__Protein kinase superfamily protein	signalling
BIOMASS_PPS	BIOMASS	PPS	AT3G46770	AP2/B3-like transcriptional factor family protein	RNA
BIOMASS_PPS	BIOMASS	PPS	AT3G46780	PTAC16__plastid transcriptionally active 16	RNA
BIOMASS_PPS	BIOMASS	PPS	AT3G48990	AAE3__AMP-dependent synthetase and ligase family protein	lipid metabolism
BIOMASS_PPS	BIOMASS	PPS	AT3G49000	RNA polymerase III subunit RPC82 family protein	RNA
BIOMASS_PPS	BIOMASS	PPS	AT3G49010	ATBBC1_BBC1_RSU2__breast basic conserved 1	protein
BIOMASS_PPS	BIOMASS	PPS	AT3G49142	Tetratricopeptide repeat (TPR)-like superfamily protein	not assigned
BIOMASS_PPS	BIOMASS	PPS	AT3G49150	F-box/RNI-like superfamily protein	protein
BIOMASS_PPS	BIOMASS	PPS	AT3G49160	pyruvate kinase family protein	glycolysis
BIOMASS_PPS	BIOMASS	PPS	AT3G49190	O-acyltransferase (WSD1-like) family protein	not assigned
BIOMASS_PPS	BIOMASS	PPS	AT3G49200	O-acyltransferase (WSD1-like) family protein	not assigned
BIOMASS_PPS	BIOMASS	PPS	AT3G49210	WSD6__O-acyltransferase (WSD1-like) family protein	not assigned
BIOMASS_PPS	BIOMASS	PPS	AT3G49290	ABIL2__ABL interactor-like protein 2	not assigned
BIOMASS_PPS	BIOMASS	PPS	AT3G49300	proline-rich family protein	not assigned
BIOMASS_PPS	BIOMASS	PPS	AT3G49305		not assigned
BIOMASS_PPS	BIOMASS	PPS	AT3G49307	Expressed protein	not assigned
BIOMASS_PPS	BIOMASS	PPS	AT3G49310	Major facilitator superfamily protein	not assigned
BIOMASS_PPS	BIOMASS	PPS	AT3G49320	Metal-dependent protein hydrolase	not assigned
BIOMASS_PPS	BIOMASS	PPS	AT3G49330	Plant invertase/pectin methylesterase inhibitor superfamily protein	misc
BIOMASS_PPS	BIOMASS	PPS	AT3G49340	Cysteine proteinases superfamily protein	protein
BIOMASS_PPS	BIOMASS	PPS	AT3G49350	Ypt/Rab-GAP domain of gyp1p superfamily protein	signalling
BIOMASS_PPS	BIOMASS	PPS	AT3G49530	ANAC062_NAC062_NTL6__NAC domain containing protein 62	development
BIOMASS_PPS	BIOMASS	PPS	AT3G49540		not assigned
BIOMASS_PPS	BIOMASS	PPS	AT3G49550		not assigned
BIOMASS_PPS	BIOMASS	PPS	AT3G49551		not assigned
BIOMASS_PPS	BIOMASS	PPS	AT3G49690	ATMYB84_MYB84_RAX3_SKI2__myb domain protein 84	RNA
BIOMASS_PPS	BIOMASS	PPS	AT3G49700	ACS9_AtACS9_ETO3__1-aminocyclopropane-1-carboxylate synthase 9	hormone metabolism
BIOMASS_PPS	BIOMASS	PPS	AT3G49710	Pentatricopeptide repeat (PPR) superfamily protein	not assigned
BIOMASS_PPS	BIOMASS	PPS	AT3G49930	C2H2 and C2HC zinc fingers superfamily protein	RNA
BIOMASS_PPS	BIOMASS	PPS	AT3G49940	LBD38__LOB domain-containing protein 38	RNA
BIOMASS_PPS	BIOMASS	PPS	AT3G49950	GRAS family transcription factor	RNA
BIOMASS_PPS	BIOMASS	PPS	AT4G00370	ANTR2_AtPHT4;4_PHT4;4__Major facilitator superfamily protein	transport
BIOMASS_PPS	BIOMASS	PPS	AT4G00380	FDM2_IDP2_INDL2__XH/XS domain-containing protein	RNA
BIOMASS_PPS	BIOMASS	PPS	AT4G00390	DNA-binding storekeeper protein-related transcriptional regulator	RNA
BIOMASS_PPS	BIOMASS	PPS	AT4G00400	AtGPAT8_GPAT8__glycerol-3-phosphate acyltransferase 8	lipid metabolism
BIOMASS_PPS	BIOMASS	PPS	AT4G00590	N-terminal nucleophile aminohydrolases (Ntn hydrolases) superfamily protein	amino acid metabolism
BIOMASS_PPS	BIOMASS	PPS	AT4G00600	Amino acid dehydrogenase family protein	C1-metabolism
BIOMASS_PPS	BIOMASS	PPS	AT4G00610	DNA-binding storekeeper protein-related transcriptional regulator	RNA
BIOMASS_PPS	BIOMASS	PPS	AT4G00620	EMB3127__Amino acid dehydrogenase family protein	C1-metabolism
BIOMASS_PPS	BIOMASS	PPS	AT4G00630	ATKEA2_KEA2__K+ efflux antiporter 2	transport
BIOMASS_PPS	BIOMASS	PPS	AT4G00650	FLA_FRI_RSB7__FRIGIDA-like protein	development
BIOMASS_PPS	BIOMASS	PPS	AT4G00720	ASKTHETA_ATSK32_SK32__shaggy-like protein kinase 32	protein
BIOMASS_PPS	BIOMASS	PPS	AT4G00730	AHDP_ANL2__Homeobox-leucine zipper family protein / lipid-binding START domain-containing protein	RNA
BIOMASS_PPS	BIOMASS	PPS	AT4G00740	QUA3__S-adenosyl-L-methionine-dependent methyltransferases superfamily protein	stress
BIOMASS_PPS	BIOMASS	PPS	AT4G00750	S-adenosyl-L-methionine-dependent methyltransferases superfamily protein	stress
BIOMASS_PPS	BIOMASS	PPS	AT4G00752	UBX domain-containing protein	protein
BIOMASS_PPS	BIOMASS	PPS	AT4G00755	F-box family protein	protein
BIOMASS_PPS	BIOMASS	PPS	AT4G00760	APRR8_PRR8__pseudo-response regulator 8	RNA
BIOMASS_PPS	BIOMASS	PPS	AT4G00770	TRM9	not assigned
BIOMASS_PPS	BIOMASS	PPS	AT4G00780	TRAF-like family protein	not assigned
BIOMASS_PPS	BIOMASS	PPS	AT4G00800	SETH5_VPS8__transducin family protein / WD-40 repeat family protein	development
BIOMASS_PPS	BIOMASS	PPS	AT4G00810	RPP1.2_RPP1B__60S acidic ribosomal protein family	protein
BIOMASS_PPS	BIOMASS	PPS	AT4G00820	iqd17__IQ-domain 17	signalling
BIOMASS_PPS	BIOMASS	PPS	AT4G00830	LIF2__RNA-binding (RRM/RBD/RNP motifs) family protein	RNA
BIOMASS_PPS	BIOMASS	PPS	AT4G00840	DHHC-type zinc finger family protein	RNA
BIOMASS_PPS	BIOMASS	PPS	AT4G00850	GIF3__GRF1-interacting factor 3	RNA
BIOMASS_PPS	BIOMASS	PPS	AT4G00860	AT0ZI1_ATOZI1__Protein of unknown function (DUF1138)	stress
BIOMASS_PPS	BIOMASS	PPS	AT4G00870	bHLH014_bHLH14__basic helix-loop-helix (bHLH) DNA-binding superfamily protein	RNA
BIOMASS_PPS	BIOMASS	PPS	AT4G00872	Plant invertase/pectin methylesterase inhibitor superfamily protein	cell wall
BIOMASS_PPS	BIOMASS	PPS	AT4G00880	SAUR31__SAUR-like auxin-responsive protein family	hormone metabolism
BIOMASS_PPS	BIOMASS	PPS	AT4G00885	MIR165_MIR165B__MIR165/MIR165B; miRNA	micro RNA, natural antisense etc
BIOMASS_PPS	BIOMASS	PPS	AT4G00890	proline-rich family protein	not assigned
BIOMASS_PPS	BIOMASS	PPS	AT4G00893		not assigned
BIOMASS_PPS	BIOMASS	PPS	AT4G00895	ATPase, F1 complex, OSCP/delta subunit protein	PS
BIOMASS_PPS	BIOMASS	PPS	AT4G00900	ATECA2_ECA2__ER-type Ca2+-ATPase 2	transport
BIOMASS_PPS	BIOMASS	PPS	AT4G00905	NC domain-containing protein-related	not assigned
BIOMASS_PPS	BIOMASS	PPS	AT4G00910	Aluminium activated malate transporter family protein	not assigned
BIOMASS_PPS	BIOMASS	PPS	AT4G00920	COP1-interacting protein-related	development
BIOMASS_PPS	BIOMASS	PPS	AT4G00930	CIP4.1__COP1-interacting protein 4.1	development
BIOMASS_PPS	BIOMASS	PPS	AT4G00940	AtDOF4.1_DOF4.1_ITD1__Dof-type zinc finger DNA-binding family protein	RNA
BIOMASS_PPS	BIOMASS	PPS	AT4G00950	MEE47__Protein of unknown function (DUF688)	RNA
BIOMASS_PPS	BIOMASS	PPS	AT4G00955		not assigned
BIOMASS_PPS	BIOMASS	PPS	AT4G00960	Protein kinase superfamily protein	signalling
BIOMASS_PPS	BIOMASS	PPS	AT4G00970	CRK41__cysteine-rich RLK (RECEPTOR-like protein kinase) 41	signalling
BIOMASS_PPS	BIOMASS	PPS	AT4G00975	other RNA	micro RNA, natural antisense etc
BIOMASS_PPS	BIOMASS	PPS	AT4G00980	zinc knuckle (CCHC-type) family protein	RNA
BIOMASS_PPS	BIOMASS	PPS	AT4G00985	pre-tRNA	protein
BIOMASS_PPS	BIOMASS	PPS	AT4G00990	AtJMJ17_JMJ27__Transcription factor jumonji (jmjC) domain-containing protein	protein
BIOMASS_PPS	BIOMASS	PPS	AT4G01000	Ubiquitin-like superfamily protein	protein
BIOMASS_PPS	BIOMASS	PPS	AT4G01010	ATCNGC13_CNGC13__cyclic nucleotide-gated channel 13	transport
BIOMASS_PPS	BIOMASS	PPS	AT4G01020	helicase domain-containing protein / IBR domain-containing protein / zinc finger protein-related	DNA
BIOMASS_PPS	BIOMASS	PPS	AT4G01023	RING/U-box superfamily protein	protein
BIOMASS_PPS	BIOMASS	PPS	AT4G01026	PYL7_RCAR2__PYR1-like 7	not assigned
BIOMASS_PPS	BIOMASS	PPS	AT4G01030	pentatricopeptide (PPR) repeat-containing protein	not assigned
BIOMASS_PPS	BIOMASS	PPS	AT4G01037	AtWTF1_WTF1__Ubiquitin carboxyl-terminal hydrolase family protein	not assigned
BIOMASS_PPS	BIOMASS	PPS	AT4G01040	Glycosyl hydrolase superfamily protein	not assigned
BIOMASS_PPS	BIOMASS	PPS	AT4G01050	TROL__thylakoid rhodanese-like	not assigned
BIOMASS_PPS	BIOMASS	PPS	AT4G01060	CPL3_ETC3__CAPRICE-like MYB3	RNA
BIOMASS_PPS	BIOMASS	PPS	AT4G01070	GT72B1_UGT72B1__UDP-Glycosyltransferase superfamily protein	secondary metabolism
BIOMASS_PPS	BIOMASS	PPS	AT4G01080	MOAT4_TBL26__TRICHOME BIREFRINGENCE-LIKE 26	not assigned
BIOMASS_PPS	BIOMASS	PPS	AT4G01090	Protein of unknown function (DUF3133)	signalling
BIOMASS_PPS	BIOMASS	PPS	AT4G01100	ADNT1__adenine nucleotide transporter 1	transport
BIOMASS_PPS	BIOMASS	PPS	AT4G01110		not assigned
BIOMASS_PPS	BIOMASS	PPS	AT4G01120	ATBZIP54_GBF2__G-box binding factor 2	RNA
BIOMASS_PPS	BIOMASS	PPS	AT4G01130	GDSL-like Lipase/Acylhydrolase superfamily protein	misc
BIOMASS_PPS	BIOMASS	PPS	AT4G01140	Protein of unknown function (DUF1191)	not assigned
BIOMASS_PPS	BIOMASS	PPS	AT4G01150	CURT1A	not assigned
BIOMASS_PPS	BIOMASS	PPS	AT4G01160	LRB3__BTB/POZ/Kelch-associated protein	not assigned
BIOMASS_PPS	BIOMASS	PPS	AT4G01170		not assigned
BIOMASS_PPS	BIOMASS	PPS	AT4G01180	XH/XS domain-containing protein	not assigned
BIOMASS_PPS	BIOMASS	PPS	AT4G01190	ATPIPK10_PIPK10__phosphatidylinositol phosphate kinase 10	signalling
BIOMASS_PPS	BIOMASS	PPS	AT4G01200	Calcium-dependent lipid-binding (CaLB domain) family protein	not assigned
BIOMASS_PPS	BIOMASS	PPS	AT4G01210	glycosyl transferase family 1 protein	misc
BIOMASS_PPS	BIOMASS	PPS	AT4G01220	MGP4__Nucleotide-diphospho-sugar transferase family protein	cell wall
BIOMASS_PPS	BIOMASS	PPS	AT4G01230	RTNLB7__Reticulon family protein	not assigned
BIOMASS_PPS	BIOMASS	PPS	AT4G01240	S-adenosyl-L-methionine-dependent methyltransferases superfamily protein	not assigned
BIOMASS_PPS	BIOMASS	PPS	AT4G01245		not assigned
BIOMASS_PPS	BIOMASS	PPS	AT4G01250	AtWRKY22_WRKY22__WRKY family transcription factor	RNA
BIOMASS_PPS	BIOMASS	PPS	AT4G01260	DNA-binding storekeeper protein-related transcriptional regulator	not assigned
BIOMASS_PPS	BIOMASS	PPS	AT4G01270	RING/U-box superfamily protein	protein
BIOMASS_PPS	BIOMASS	PPS	AT4G01280	RVE5__Homeodomain-like superfamily protein	RNA
BIOMASS_PPS	BIOMASS	PPS	AT4G01290	CBE1	not assigned
BIOMASS_PPS	BIOMASS	PPS	AT4G01310	PRPL5__Ribosomal L5P family protein	protein
BIOMASS_PPS	BIOMASS	PPS	AT4G01320	ATSTE24_STE24__Peptidase family M48 family protein	protein
BIOMASS_PPS	BIOMASS	PPS	AT4G01328		not assigned
BIOMASS_PPS	BIOMASS	PPS	AT4G01330	Protein kinase superfamily protein	PS
BIOMASS_PPS	BIOMASS	PPS	AT4G01335		RNA
BIOMASS_PPS	BIOMASS	PPS	AT4G01340	CHP-rich zinc finger protein-related	RNA
BIOMASS_PPS	BIOMASS	PPS	AT4G01350	Cysteine/Histidine-rich C1 domain family protein	not assigned
BIOMASS_PPS	BIOMASS	PPS	AT4G01355	pre-tRNA	protein
BIOMASS_PPS	BIOMASS	PPS	AT4G01360	BPS3	not assigned
BIOMASS_PPS	BIOMASS	PPS	AT4G01370	ATMPK4_MAPK4_MPK4__MAP kinase 4	signalling
BIOMASS_PPS	BIOMASS	PPS	AT4G01380	plastocyanin-like domain-containing protein	misc
BIOMASS_PPS	BIOMASS	PPS	AT4G01390	TRAF-like family protein	not assigned
BIOMASS_PPS	BIOMASS	PPS	AT4G01400	MISF74	not assigned
BIOMASS_PPS	BIOMASS	PPS	AT4G01410	Late embryogenesis abundant (LEA) hydroxyproline-rich glycoprotein family	not assigned
BIOMASS_PPS	BIOMASS	PPS	AT4G01420	CBL5__calcineurin B-like protein 5	signalling
BIOMASS_PPS	BIOMASS	PPS	AT4G01430	UMAMIT29__nodulin MtN21 /EamA-like transporter family protein	development
BIOMASS_PPS	BIOMASS	PPS	AT4G01440	UMAMIT31__nodulin MtN21 /EamA-like transporter family protein	development
BIOMASS_PPS	BIOMASS	PPS	AT4G01450	UMAMIT30__nodulin MtN21 /EamA-like transporter family protein	development
BIOMASS_PPS	BIOMASS	PPS	AT4G01455	pre-tRNA	protein
BIOMASS_PPS	BIOMASS	PPS	AT4G01460	basic helix-loop-helix (bHLH) DNA-binding superfamily protein	RNA
BIOMASS_PPS	BIOMASS	PPS	AT4G01470	ATTIP1.3_GAMMA-TIP3_TIP1;3__tonoplast intrinsic protein 1;3	transport
BIOMASS_PPS	BIOMASS	PPS	AT4G01480	AtPPa5_PPa5__pyrophosphorylase 5	nucleotide metabolism
BIOMASS_PPS	BIOMASS	PPS	AT4G01500	NGA4__AP2/B3-like transcriptional factor family protein	RNA
BIOMASS_PPS	BIOMASS	PPS	AT4G01510	ARV2__Arv1-like protein	lipid metabolism
BIOMASS_PPS	BIOMASS	PPS	AT4G01516		not assigned
BIOMASS_PPS	BIOMASS	PPS	AT4G01520	anac067_NAC067__NAC domain containing protein 67	development
BIOMASS_PPS	BIOMASS	PPS	AT4G01533	other RNA	not assigned
BIOMASS_PPS	BIOMASS	PPS	AT4G01535		not assigned
BIOMASS_PPS	BIOMASS	PPS	AT4G01540	ANAC068_NTM1__NAC with transmembrane motif1	development
BIOMASS_PPS	BIOMASS	PPS	AT4G01550	ANAC069_NAC069_NTL13_NTM2__NAC domain containing protein 69	development
BIOMASS_PPS	BIOMASS	PPS	AT4G01560	MEE49__Ribosomal RNA processing Brix domain protein	protein
BIOMASS_PPS	BIOMASS	PPS	AT4G01570	Tetratricopeptide repeat (TPR)-like superfamily protein	not assigned
BIOMASS_PPS	BIOMASS	PPS	AT4G01575	AtKPI-2_KPI-2__serine protease inhibitor, Kazal-type family protein	protein
BIOMASS_PPS	BIOMASS	PPS	AT4G01580	AP2/B3-like transcriptional factor family protein	RNA
BIOMASS_PPS	BIOMASS	PPS	AT4G01590		not assigned
BIOMASS_PPS	BIOMASS	PPS	AT4G01593	other RNA	micro RNA, natural antisense etc
BIOMASS_PPS	BIOMASS	PPS	AT4G01595	Protein kinase superfamily protein	signalling
BIOMASS_PPS	BIOMASS	PPS	AT4G01600	GRAM domain family protein	hormone metabolism
BIOMASS_PPS	BIOMASS	PPS	AT4G01610	AtcathB3__Cysteine proteinases superfamily protein	protein
BIOMASS_PPS	BIOMASS	PPS	AT4G01630	ATEXP17_ATEXPA17_ATHEXP ALPHA 1.13_EXP17_EXPA17__expansin A17	cell wall
BIOMASS_PPS	BIOMASS	PPS	AT4G01640	F-box associated ubiquitination effector family protein	not assigned
BIOMASS_PPS	BIOMASS	PPS	AT4G01650	Polyketide cyclase / dehydrase and lipid transport protein	not assigned
BIOMASS_PPS	BIOMASS	PPS	AT4G01660	ABC1_ATABC1_ATATH10__ABC transporter 1	mitochondrial electron transport / ATP synthesis
BIOMASS_PPS	BIOMASS	PPS	AT4G01670		not assigned
BIOMASS_PPS	BIOMASS	PPS	AT4G01671		not assigned
BIOMASS_PPS	BIOMASS	PPS	AT4G01680	AtMYB55_MYB55__myb domain protein 55	RNA
BIOMASS_PPS	BIOMASS	PPS	AT4G05440	BICE1_EDA35__temperature sensing protein-related	stress
BIOMASS_PPS	BIOMASS	PPS	AT4G05450	ATMFDX1_MFDX1__mitochondrial ferredoxin 1	misc
BIOMASS_PPS	BIOMASS	PPS	AT4G05460	AtSKIP19_SKIP19__RNI-like superfamily protein	protein
BIOMASS_PPS	BIOMASS	PPS	AT4G05470	RNI-like superfamily protein	protein
BIOMASS_PPS	BIOMASS	PPS	AT4G05475	RNI-like superfamily protein	protein
BIOMASS_PPS	BIOMASS	PPS	AT4G05490	RNI-like superfamily protein	protein
BIOMASS_PPS	BIOMASS	PPS	AT4G09530	SAUR17__SAUR-like auxin-responsive protein family	hormone metabolism
BIOMASS_PPS	BIOMASS	PPS	AT4G09545	CRP4__ECA1 gametogenesis related family protein	not assigned
BIOMASS_PPS	BIOMASS	PPS	AT4G09550	ATGIP1_GIP1_GIP1a__AtGCP3 interacting protein 1	not assigned
BIOMASS_PPS	BIOMASS	PPS	AT4G09965		not assigned
BIOMASS_PPS	BIOMASS	PPS	AT4G09970		not assigned
BIOMASS_PPS	BIOMASS	PPS	AT4G09980	EMB1691_MTB__Methyltransferase MT-A70 family protein	RNA
BIOMASS_PPS	BIOMASS	PPS	AT4G09984	LCR34__low-molecular-weight cysteine-rich 34	stress
BIOMASS_PPS	BIOMASS	PPS	AT4G09990	GXM2__Protein of unknown function (DUF579)	not assigned
BIOMASS_PPS	BIOMASS	PPS	AT4G11080	3xHMG-box1__HMG (high mobility group) box protein	RNA
BIOMASS_PPS	BIOMASS	PPS	AT4G11090	MOAT1_TBL23__TRICHOME BIREFRINGENCE-LIKE 23	not assigned
BIOMASS_PPS	BIOMASS	PPS	AT4G11100		not assigned
BIOMASS_PPS	BIOMASS	PPS	AT4G11570	AtPyrP2__Haloacid dehalogenase-like hydrolase (HAD) superfamily protein	not assigned
BIOMASS_PPS	BIOMASS	PPS	AT4G11580	RNI-like superfamily protein	protein
BIOMASS_PPS	BIOMASS	PPS	AT4G11590	F-box associated ubiquitination effector family protein	protein
BIOMASS_PPS	BIOMASS	PPS	AT4G11600	ATGPX6_GPX6_GPXL6_LSC803_PHGPX__glutathione peroxidase 6	redox
BIOMASS_PPS	BIOMASS	PPS	AT4G11610	MCTP7__C2 calcium/lipid-binding plant phosphoribosyltransferase family protein	amino acid metabolism
BIOMASS_PPS	BIOMASS	PPS	AT4G11820	FKP1_HMGS_MVA1__hydroxymethylglutaryl-CoA synthase / HMG-CoA synthase / 3-hydroxy-3-methylglutaryl coenzyme A synthase	secondary metabolism
BIOMASS_PPS	BIOMASS	PPS	AT4G11830	PLDGAMMA2__phospholipase D gamma 2	lipid metabolism
BIOMASS_PPS	BIOMASS	PPS	AT4G11840	PLDGAMMA3__phospholipase D gamma 3	lipid metabolism
BIOMASS_PPS	BIOMASS	PPS	AT4G11845	Interleukin-1 receptor-associated kinase 4 protein	protein
BIOMASS_PPS	BIOMASS	PPS	AT4G11850	MEE54_PLDGAMMA1__phospholipase D gamma 1	lipid metabolism
BIOMASS_PPS	BIOMASS	PPS	AT4G12080	AHL1_ATAHL1__AT-hook motif nuclear-localized protein 1	RNA
BIOMASS_PPS	BIOMASS	PPS	AT4G12090	Cornichon family protein	not assigned
BIOMASS_PPS	BIOMASS	PPS	AT4G12100	Cullin family protein	protein
BIOMASS_PPS	BIOMASS	PPS	AT4G21510	AtFBS2_FBS2__F-box family protein	protein
BIOMASS_PPS	BIOMASS	PPS	AT4G21520	Transducin/WD40 repeat-like superfamily protein	signalling
BIOMASS_PPS	BIOMASS	PPS	AT4G21530	APC4__Transducin/WD40 repeat-like superfamily protein	protein
BIOMASS_PPS	BIOMASS	PPS	AT4G21534	SPHK2__Diacylglycerol kinase family protein	lipid metabolism
BIOMASS_PPS	BIOMASS	PPS	AT4G21540	SPHK1__sphingosine kinase 1	lipid metabolism
BIOMASS_PPS	BIOMASS	PPS	AT4G21550	VAL3__VP1/ABI3-like 3	RNA
BIOMASS_PPS	BIOMASS	PPS	AT4G21680	AtNPF7.2_NPF7.2_NRT1.8__NITRATE TRANSPORTER 1.8	transport
BIOMASS_PPS	BIOMASS	PPS	AT4G21690	ATGA3OX3_GA3OX3__gibberellin 3-oxidase 3	hormone metabolism
BIOMASS_PPS	BIOMASS	PPS	AT4G21700	Protein of unknown function (DUF2921)	not assigned
BIOMASS_PPS	BIOMASS	PPS	AT4G21705	Tetratricopeptide repeat (TPR)-like superfamily protein	RNA
BIOMASS_PPS	BIOMASS	PPS	AT4G21710	EMB1989_NRPB2_RPB2__DNA-directed RNA polymerase family protein	RNA
BIOMASS_PPS	BIOMASS	PPS	AT4G21720		not assigned
BIOMASS_PPS	BIOMASS	PPS	AT4G21740		not assigned
BIOMASS_PPS	BIOMASS	PPS	AT4G21745	PAK-box/P21-Rho-binding family protein	not assigned
BIOMASS_PPS	BIOMASS	PPS	AT4G21750	ATML1__Homeobox-leucine zipper family protein / lipid-binding START domain-containing protein	RNA
BIOMASS_PPS	BIOMASS	PPS	AT4G21760	BGLU47__beta-glucosidase 47	misc
BIOMASS_PPS	BIOMASS	PPS	AT4G39170	Sec14p-like phosphatidylinositol transfer family protein	protein
BIOMASS_PPS	BIOMASS	PPS	AT4G39180	ATSEC14_SEC14__Sec14p-like phosphatidylinositol transfer family protein	protein
BIOMASS_PPS	BIOMASS	PPS	AT4G39190		not assigned
BIOMASS_PPS	BIOMASS	PPS	AT4G39195	pre-tRNA	protein
BIOMASS_PPS	BIOMASS	PPS	AT4G39220	ATRER1A__Rer1 family protein	protein
BIOMASS_PPS	BIOMASS	PPS	AT4G39230	AtPCBER1_PCBER1__NmrA-like negative transcriptional regulator family protein	secondary metabolism
BIOMASS_PPS	BIOMASS	PPS	AT4G39235		not assigned
BIOMASS_PPS	BIOMASS	PPS	AT4G39240	Galactose oxidase/kelch repeat superfamily protein	protein
BIOMASS_PPS	BIOMASS	PPS	AT4G39260	ATGRP8_CCR1_GR-RBP8_GRP8_RBGA6__cold, circadian rhythm, and RNA binding 1	RNA
BIOMASS_PPS	BIOMASS	PPS	AT4G39270	Leucine-rich repeat protein kinase family protein	signalling
BIOMASS_PPS	BIOMASS	PPS	AT4G39280	phenylalanyl-tRNA synthetase, putative / phenylalanine--tRNA ligase, putative	protein
BIOMASS_PPS	BIOMASS	PPS	AT4G39290	Galactose oxidase/kelch repeat superfamily protein	protein
BIOMASS_PPS	BIOMASS	PPS	AT4G39300		not assigned
BIOMASS_PPS	BIOMASS	PPS	AT4G39320	microtubule-associated protein-related	cell
BIOMASS_PPS	BIOMASS	PPS	AT4G39330	ATCAD9_CAD9__cinnamyl alcohol dehydrogenase 9	secondary metabolism
BIOMASS_PPS	BIOMASS	PPS	AT4G39340	EC1.4__Protein of unknown function (DUF1278)	not assigned
BIOMASS_PPS	BIOMASS	PPS	AT4G39345	pre-tRNA	protein
BIOMASS_PPS	BIOMASS	PPS	AT4G39350	ATCESA2_ATH-A_CESA2__cellulose synthase A2	cell wall
BIOMASS_PPS	BIOMASS	PPS	AT4G39360		not assigned
BIOMASS_PPS	BIOMASS	PPS	AT4G39361	snoRNA	protein
BIOMASS_PPS	BIOMASS	PPS	AT4G39640	GGT1__gamma-glutamyl transpeptidase 1	stress
BIOMASS_PPS	BIOMASS	PPS	AT4G39650	GGT2__gamma-glutamyl transpeptidase 2	redox
BIOMASS_PPS	BIOMASS	PPS	AT4G39660	AGT2__alanine:glyoxylate aminotransferase 2	amino acid metabolism
BIOMASS_PPS	BIOMASS	PPS	AT4G39670	GLTP__Glycolipid transfer protein (GLTP) family protein	not assigned
BIOMASS_PPS	BIOMASS	PPS	AT5G23130	Peptidoglycan-binding LysM domain-containing protein	not assigned
BIOMASS_PPS	BIOMASS	PPS	AT5G23140	CLPP2_NCLPP7__nuclear-encoded CLP protease P7	protein
BIOMASS_PPS	BIOMASS	PPS	AT5G23150	HUA2__Tudor/PWWP/MBT domain-containing protein	RNA
BIOMASS_PPS	BIOMASS	PPS	AT5G23155	other RNA	not assigned
BIOMASS_PPS	BIOMASS	PPS	AT5G23160		not assigned
BIOMASS_PPS	BIOMASS	PPS	AT5G23170	Protein kinase superfamily protein	signalling
BIOMASS_PPS	BIOMASS	PPS	AT5G23180		not assigned
BIOMASS_PPS	BIOMASS	PPS	AT5G23220	NIC3__nicotinamidase 3	secondary metabolism
BIOMASS_PPS	BIOMASS	PPS	AT5G23230	NIC2__nicotinamidase 2	secondary metabolism
BIOMASS_PPS	BIOMASS	PPS	AT5G23240	AtDjC17_DJC76__DNAJ heat shock N-terminal domain-containing protein	stress
BIOMASS_PPS	BIOMASS	PPS	AT5G23250	Succinyl-CoA ligase, alpha subunit	TCA / org transformation
BIOMASS_PPS	BIOMASS	PPS	AT5G23260	ABS_AGL32_TT16__K-box region and MADS-box transcription factor family protein	RNA
BIOMASS_PPS	BIOMASS	PPS	AT5G23270	ATSTP11_STP11__sugar transporter 11	transport
BIOMASS_PPS	BIOMASS	PPS	AT5G23280	AtTCP7_TCP7__TCP family transcription factor	RNA
BIOMASS_PPS	BIOMASS	PPS	AT5G25620	AtYUC6_YUC6__Flavin-binding monooxygenase family protein	misc
BIOMASS_PPS	BIOMASS	PPS	AT5G25625	pre-tRNA	protein
BIOMASS_PPS	BIOMASS	PPS	AT5G27220	Frigida-like protein	protein
BIOMASS_PPS	BIOMASS	PPS	AT5G27230	Frigida-like protein	not assigned
BIOMASS_PPS	BIOMASS	PPS	AT5G27238	Plant self-incompatibility protein S1 family	not assigned
BIOMASS_PPS	BIOMASS	PPS	AT5G27240	DNAJ heat shock N-terminal domain-containing protein	stress
BIOMASS_PPS	BIOMASS	PPS	AT5G27247		not assigned
BIOMASS_PPS	BIOMASS	PPS	AT5G27260		not assigned
BIOMASS_PPS	BIOMASS	PPS	AT5G27270	EMB976__Tetratricopeptide repeat (TPR)-like superfamily protein	not assigned
BIOMASS_PPS	BIOMASS	PPS	AT5G27280	Zim17-type zinc finger protein	RNA
BIOMASS_PPS	BIOMASS	PPS	AT5G27290		not assigned
BIOMASS_PPS	BIOMASS	PPS	AT5G54510	DFL1_GH3.6__Auxin-responsive GH3 family protein	hormone metabolism
BIOMASS_PPS	BIOMASS	PPS	AT5G54520	Transducin/WD40 repeat-like superfamily protein	RNA
BIOMASS_PPS	BIOMASS	PPS	AT5G54530	Protein of unknown function, DUF538	not assigned
BIOMASS_PPS	BIOMASS	PPS	AT5G54531		not assigned
BIOMASS_PPS	BIOMASS	PPS	AT5G54540	Uncharacterised conserved protein (UCP012943)	not assigned
BIOMASS_PPS	BIOMASS	PPS	AT5G54550	Protein of unknown function (DUF295)	not assigned
BIOMASS_PPS	BIOMASS	PPS	AT5G54560	Protein of unknown function (DUF295)	not assigned
BIOMASS_PPS	BIOMASS	PPS	AT5G54569	other RNA	micro RNA, natural antisense etc
BIOMASS_PPS	BIOMASS	PPS	AT5G54570	BGLU41__beta glucosidase 41	misc
BIOMASS_PPS	BIOMASS	PPS	AT5G54580	ORRM2__RNA-binding (RRM/RBD/RNP motifs) family protein	RNA
BIOMASS_PPS	BIOMASS	PPS	AT5G54585		not assigned
BIOMASS_PPS	BIOMASS	PPS	AT5G62980	FOLB2__Dihydroneopterin aldolase	C1-metabolism
BIOMASS_PPS	BIOMASS	PPS	AT5G62990	emb1692__Ubiquitin carboxyl-terminal hydrolase family protein	not assigned
BIOMASS_PPS	BIOMASS	PPS	AT5G62998		not assigned
BIOMASS_PPS	BIOMASS	PPS	AT5G63000	Mitochondrial import inner membrane translocase subunit Tim17/Tim22/Tim23 family protein	not assigned
BIOMASS_PPS	BIOMASS	PPS	AT5G63010	Transducin/WD40 repeat-like superfamily protein	not assigned
BIOMASS_PPS	BIOMASS	PPS	AT5G63020	Disease resistance protein (CC-NBS-LRR class) family	stress
BIOMASS_PPS	BIOMASS	PPS	AT5G63160	BT1__BTB and TAZ domain protein 1	protein
BIOMASS_PPS	BIOMASS	PPS	AT5G63168		not assigned
BIOMASS_PPS	BIOMASS	PPS	AT5G63170	GDSL-like Lipase/Acylhydrolase superfamily protein	misc
BIOMASS_PPS	BIOMASS	PPS	AT5G63180	Pectin lyase-like superfamily protein	cell wall
BIOMASS_PPS	BIOMASS	PPS	AT5G63840	PSL5_RSW3__Glycosyl hydrolases family 31 protein	misc
BIOMASS_PPS	BIOMASS	PPS	AT5G63850	AAP4__amino acid permease 4	transport
BIOMASS_PPS	BIOMASS	PPS	AT5G63860	AtUVR8_UVR8__Regulator of chromosome condensation (RCC1) family protein	stress
BIOMASS_PPV	BIOMASS	PPV	AT1G03445	BSU1__Serine/threonine protein phosphatase family protein	protein
BIOMASS_PPV	BIOMASS	PPV	AT1G03457	AtBRN2_BRN2__RNA-binding (RRM/RBD/RNP motifs) family protein	RNA
BIOMASS_PPV	BIOMASS	PPV	AT1G03470	NET3A__Kinase interacting (KIP1-like) family protein	protein
BIOMASS_PPV	BIOMASS	PPV	AT1G03475	ATCPO-I_HEMF1_LIN2__Coproporphyrinogen III oxidase	tetrapyrrole synthesis
BIOMASS_PPV	BIOMASS	PPV	AT1G03490	ANAC006_NAC006__NAC domain containing protein 6	development
BIOMASS_PPV	BIOMASS	PPV	AT1G03495	HXXXD-type acyl-transferase family protein	secondary metabolism
BIOMASS_PPV	BIOMASS	PPV	AT1G03502	snoRNA	protein
BIOMASS_PPV	BIOMASS	PPV	AT1G03600	PSB27__photosystem II family protein	PS
BIOMASS_PPV	BIOMASS	PPV	AT1G03610	Protein of unknown function (DUF789)	not assigned
BIOMASS_PPV	BIOMASS	PPV	AT1G03620	ELMO/CED-12 family protein	not assigned
BIOMASS_PPV	BIOMASS	PPV	AT1G03630	POR C_PORC__protochlorophyllide oxidoreductase C	tetrapyrrole synthesis
BIOMASS_PPV	BIOMASS	PPV	AT1G03640	pre-tRNA	protein
BIOMASS_PPV	BIOMASS	PPV	AT1G03650	Acyl-CoA N-acyltransferases (NAT) superfamily protein	RNA
BIOMASS_PPV	BIOMASS	PPV	AT1G03660	Ankyrin-repeat containing protein	not assigned
BIOMASS_PPV	BIOMASS	PPV	AT1G03670	ankyrin repeat family protein	cell
BIOMASS_PPV	BIOMASS	PPV	AT1G03680	ATHM1_ATM1_THM1_TRX-M1__thioredoxin M-type 1	redox
BIOMASS_PPV	BIOMASS	PPV	AT1G03687	DTW domain-containing protein	not assigned
BIOMASS_PPV	BIOMASS	PPV	AT1G03700	CASPL1C2__Uncharacterised protein family (UPF0497)	not assigned
BIOMASS_PPV	BIOMASS	PPV	AT1G03710	Cystatin/monellin superfamily protein	not assigned
BIOMASS_PPV	BIOMASS	PPV	AT1G03720	Cysteine proteinases superfamily protein	protein
BIOMASS_PPV	BIOMASS	PPV	AT1G03730		not assigned
BIOMASS_PPV	BIOMASS	PPV	AT1G03740	Protein kinase superfamily protein	protein
BIOMASS_PPV	BIOMASS	PPV	AT1G03743	snoRNA	protein
BIOMASS_PPV	BIOMASS	PPV	AT1G03746	snoRNA	protein
BIOMASS_PPV	BIOMASS	PPV	AT1G03750	CHR9__switch 2	DNA
BIOMASS_PPV	BIOMASS	PPV	AT1G03760	Prefoldin chaperone subunit family protein	not assigned
BIOMASS_PPV	BIOMASS	PPV	AT1G03770	ATRING1B_RING1B__RING 1B	protein
BIOMASS_PPV	BIOMASS	PPV	AT1G03780	AtTPX2_TPX2__targeting protein for XKLP2	cell
BIOMASS_PPV	BIOMASS	PPV	AT1G03790	AtTZF4_SOM_TZF4__Zinc finger C-x8-C-x5-C-x3-H type family protein	RNA
BIOMASS_PPV	BIOMASS	PPV	AT1G03800	ATERF10_ERF10__ERF domain protein 10	RNA
BIOMASS_PPV	BIOMASS	PPV	AT1G03810	Nucleic acid-binding, OB-fold-like protein	not assigned
BIOMASS_PPV	BIOMASS	PPV	AT1G03820		not assigned
BIOMASS_PPV	BIOMASS	PPV	AT1G03830	GBPL1__guanylate-binding family protein	not assigned
BIOMASS_PPV	BIOMASS	PPV	AT1G03840	IDD3_MGP__C2H2 and C2HC zinc fingers superfamily protein	RNA
BIOMASS_PPV	BIOMASS	PPV	AT1G03850	ATGRXS13_GRXS13_ROXY18__Glutaredoxin family protein	redox
BIOMASS_PPV	BIOMASS	PPV	AT1G03860	ATPHB2_PHB2__prohibitin 2	cell
BIOMASS_PPV	BIOMASS	PPV	AT1G03870	FLA9__FASCICLIN-like arabinoogalactan 9	cell wall
BIOMASS_PPV	BIOMASS	PPV	AT1G03880	CRB_CRU2__cruciferin 2	development
BIOMASS_PPV	BIOMASS	PPV	AT1G03890	RmlC-like cupins superfamily protein	development
BIOMASS_PPV	BIOMASS	PPV	AT1G03900	ABCI18_ATNAP4_NAP4__non-intrinsic ABC protein 4	not assigned
BIOMASS_PPV	BIOMASS	PPV	AT1G03905	ABCI19_ATNAP4__P-loop containing nucleoside triphosphate hydrolases superfamily protein	transport
BIOMASS_PPV	BIOMASS	PPV	AT1G03910	CTN	not assigned
BIOMASS_PPV	BIOMASS	PPV	AT1G03920	Protein kinase family protein	protein
BIOMASS_PPV	BIOMASS	PPV	AT1G03930	ADK1_CKL9ALPHA_CKL9BETA__dual specificity kinase 1	protein
BIOMASS_PPV	BIOMASS	PPV	AT1G03935	snoRNA	protein
BIOMASS_PPV	BIOMASS	PPV	AT1G03940	HXXXD-type acyl-transferase family protein	secondary metabolism
BIOMASS_PPV	BIOMASS	PPV	AT1G03950	VPS2.3__vacuolar protein sorting-associated protein 2.3	RNA
BIOMASS_PPV	BIOMASS	PPV	AT1G03960	Calcium-binding EF hand family protein	protein
BIOMASS_PPV	BIOMASS	PPV	AT1G03970	GBF4__G-box binding factor 4	RNA
BIOMASS_PPV	BIOMASS	PPV	AT1G03980	ATPCS2_PCS2__phytochelatin synthase 2	metal handling
BIOMASS_PPV	BIOMASS	PPV	AT1G03982	PAK-box/P21-Rho-binding family protein	stress
BIOMASS_PPV	BIOMASS	PPV	AT1G03990	Long-chain fatty alcohol dehydrogenase family protein	not assigned
BIOMASS_PPV	BIOMASS	PPV	AT1G04000		not assigned
BIOMASS_PPV	BIOMASS	PPV	AT1G04010	ATPSAT1_ERP1_PSAT1__phospholipid sterol acyl transferase 1	lipid metabolism
BIOMASS_PPV	BIOMASS	PPV	AT1G04020	ATBARD1_BARD1_ROW1__breast cancer associated RING 1	RNA
BIOMASS_PPV	BIOMASS	PPV	AT1G04030		not assigned
BIOMASS_PPV	BIOMASS	PPV	AT1G04040	HAD superfamily, subfamily IIIB acid phosphatase	misc
BIOMASS_PPV	BIOMASS	PPV	AT1G04050	SDG13_SUVR1__homolog of SU(var)3-9 1	RNA
BIOMASS_PPV	BIOMASS	PPV	AT1G04070	ATTOM22-I_TOM22-I__translocase of outer membrane 22-I	protein
BIOMASS_PPV	BIOMASS	PPV	AT1G04080	PRP39_PRP39a__Tetratricopeptide repeat (TPR)-like superfamily protein	not assigned
BIOMASS_PPV	BIOMASS	PPV	AT1G04090	Plant protein of unknown function (DUF946)	not assigned
BIOMASS_PPV	BIOMASS	PPV	AT1G04100	IAA10__indoleacetic acid-induced protein 10	RNA
BIOMASS_PPV	BIOMASS	PPV	AT1G04110	AtSDD1_SDD1__Subtilase family protein	protein
BIOMASS_PPV	BIOMASS	PPV	AT1G04120	ABCC5_ATABCC5_ATMRP5_MRP5_MRP5__multidrug resistance-associated protein 5	transport
BIOMASS_PPV	BIOMASS	PPV	AT1G04130	AtTPR2_TPR2__Tetratricopeptide repeat (TPR)-like superfamily protein	protein
BIOMASS_PPV	BIOMASS	PPV	AT1G04250	AtIAA17_AXR3_IAA17__AUX/IAA transcriptional regulator family protein	RNA
BIOMASS_PPV	BIOMASS	PPV	AT1G04260	MPI7_MPIP7_PRA1.D__CAMV movement protein interacting protein 7	signalling
BIOMASS_PPV	BIOMASS	PPV	AT1G04270	RPS15__cytosolic ribosomal protein S15	protein
BIOMASS_PPV	BIOMASS	PPV	AT1G04280	P-loop containing nucleoside triphosphate hydrolases superfamily protein	not assigned
BIOMASS_PPV	BIOMASS	PPV	AT1G04290	Thioesterase superfamily protein	lipid metabolism
BIOMASS_PPV	BIOMASS	PPV	AT1G06030	FRK2_FRK6__pfkB-like carbohydrate kinase family protein	major CHO metabolism
BIOMASS_PPV	BIOMASS	PPV	AT1G06040	BBX24_STO__B-box zinc finger family protein	RNA
BIOMASS_PPV	BIOMASS	PPV	AT1G06050	Protein of unknown function (DUF1336)	not assigned
BIOMASS_PPV	BIOMASS	PPV	AT1G06060	LisH and RanBPM domains containing protein	signalling
BIOMASS_PPV	BIOMASS	PPV	AT1G06070	bZIP69__Basic-leucine zipper (bZIP) transcription factor family protein	RNA
BIOMASS_PPV	BIOMASS	PPV	AT1G06080	ADS1_AtADS1__delta 9 desaturase 1	lipid metabolism
BIOMASS_PPV	BIOMASS	PPV	AT1G06090	Fatty acid desaturase family protein	lipid metabolism
BIOMASS_PPV	BIOMASS	PPV	AT1G06100	Fatty acid desaturase family protein	lipid metabolism
BIOMASS_PPV	BIOMASS	PPV	AT1G06110	SKIP16__SKP1/ASK-interacting protein 16	protein
BIOMASS_PPV	BIOMASS	PPV	AT1G06120	Fatty acid desaturase family protein	lipid metabolism
BIOMASS_PPV	BIOMASS	PPV	AT1G06130	GLX2-4__glyoxalase 2-4	Biodegradation of Xenobiotics
BIOMASS_PPV	BIOMASS	PPV	AT1G06135		not assigned
BIOMASS_PPV	BIOMASS	PPV	AT1G06137		not assigned
BIOMASS_PPV	BIOMASS	PPV	AT1G06140	MEF3__Pentatricopeptide repeat (PPR) superfamily protein	not assigned
BIOMASS_PPV	BIOMASS	PPV	AT1G06148		not assigned
BIOMASS_PPV	BIOMASS	PPV	AT1G06149		RNA
BIOMASS_PPV	BIOMASS	PPV	AT1G06150	EMB1444_LHL1__basic helix-loop-helix (bHLH) DNA-binding superfamily protein	RNA
BIOMASS_PPV	BIOMASS	PPV	AT1G06160	ERF59_ORA59__octadecanoid-responsive Arabidopsis AP2/ERF 59	hormone metabolism
BIOMASS_PPV	BIOMASS	PPV	AT1G06170	bHLH089__basic helix-loop-helix (bHLH) DNA-binding superfamily protein	RNA
BIOMASS_PPV	BIOMASS	PPV	AT1G06180	ATMYB13_ATMYBLFGN_MYB13__myb domain protein 13	RNA
BIOMASS_PPV	BIOMASS	PPV	AT1G06190	RHON1__Rho termination factor	not assigned
BIOMASS_PPV	BIOMASS	PPV	AT1G06200	Peptidase S24/S26A/S26B/S26C family protein	not assigned
BIOMASS_PPV	BIOMASS	PPV	AT1G06210	ENTH/VHS/GAT family protein	cell
BIOMASS_PPV	BIOMASS	PPV	AT1G06220	CLO_GFA1_MEE5__Ribosomal protein S5/Elongation factor G/III/V family protein	protein
BIOMASS_PPV	BIOMASS	PPV	AT1G06225	CLE3__CLAVATA3/ESR-RELATED 3	development
BIOMASS_PPV	BIOMASS	PPV	AT1G06230	GTE4__global transcription factor group E4	RNA
BIOMASS_PPV	BIOMASS	PPV	AT1G06240	Protein of unknown function DUF455	not assigned
BIOMASS_PPV	BIOMASS	PPV	AT1G06250	alpha/beta-Hydrolases superfamily protein	lipid metabolism
BIOMASS_PPV	BIOMASS	PPV	AT1G06260	Cysteine proteinases superfamily protein	protein
BIOMASS_PPV	BIOMASS	PPV	AT1G06265	other RNA	micro RNA, natural antisense etc
BIOMASS_PPV	BIOMASS	PPV	AT1G06270	Pentatricopeptide repeat (PPR) superfamily protein	not assigned
BIOMASS_PPV	BIOMASS	PPV	AT1G06280	LBD2__LOB domain-containing protein 2	RNA
BIOMASS_PPV	BIOMASS	PPV	AT1G06290	ACX3_ATACX3__acyl-CoA oxidase 3	lipid metabolism
BIOMASS_PPV	BIOMASS	PPV	AT1G06310	ACX6__acyl-CoA oxidase 6	lipid metabolism
BIOMASS_PPV	BIOMASS	PPV	AT1G06320		not assigned
BIOMASS_PPV	BIOMASS	PPV	AT1G06330	Heavy metal transport/detoxification superfamily protein	metal handling
BIOMASS_PPV	BIOMASS	PPV	AT1G06340	Plant Tudor-like protein	not assigned
BIOMASS_PPV	BIOMASS	PPV	AT1G06350	ADS4_AtADS4__Fatty acid desaturase family protein	lipid metabolism
BIOMASS_PPV	BIOMASS	PPV	AT1G06360	Fatty acid desaturase family protein	lipid metabolism
BIOMASS_PPV	BIOMASS	PPV	AT1G06380	Ribosomal protein L1p/L10e family	protein
BIOMASS_PPV	BIOMASS	PPV	AT1G06390	ATGSK1_ATSK2-3_ATSK22_BIL2_GSK1_SK22__GSK3/SHAGGY-like protein kinase 1	protein
BIOMASS_PPV	BIOMASS	PPV	AT1G06400	ARA-2_ARA2_ATRAB11E_ATRABA1A__Ras-related small GTP-binding family protein	signalling
BIOMASS_PPV	BIOMASS	PPV	AT1G06410	ATTPS7_ATTPSA_TPS7_TPS7__trehalose-phosphatase/synthase 7	minor CHO metabolism
BIOMASS_PPV	BIOMASS	PPV	AT1G06420		not assigned
BIOMASS_PPV	BIOMASS	PPV	AT1G06430	FTSH8__FTSH protease 8	protein
BIOMASS_PPV	BIOMASS	PPV	AT1G15790		not assigned
BIOMASS_PPV	BIOMASS	PPV	AT1G15800		not assigned
BIOMASS_PPV	BIOMASS	PPV	AT1G15810	S15/NS1, RNA-binding protein	protein
BIOMASS_PPV	BIOMASS	PPV	AT1G15820	CP24_LHCB6__light harvesting complex photosystem II subunit 6	PS
BIOMASS_PPV	BIOMASS	PPV	AT1G15870	Mitochondrial glycoprotein family protein	not assigned
BIOMASS_PPV	BIOMASS	PPV	AT1G15880	atgos11_GOS11__golgi snare 11	cell
BIOMASS_PPV	BIOMASS	PPV	AT1G15885		not assigned
BIOMASS_PPV	BIOMASS	PPV	AT1G15890	Disease resistance protein (CC-NBS-LRR class) family	stress
BIOMASS_PPV	BIOMASS	PPV	AT1G15900		not assigned
BIOMASS_PPV	BIOMASS	PPV	AT1G15910	FDM1_IDNL1_IDP1__XH/XS domain-containing protein	RNA
BIOMASS_PPV	BIOMASS	PPV	AT1G16170		not assigned
BIOMASS_PPV	BIOMASS	PPV	AT1G16180	Serinc-domain containing serine and sphingolipid biosynthesis protein	not assigned
BIOMASS_PPV	BIOMASS	PPV	AT1G16190	RAD23A__Rad23 UV excision repair protein family	DNA
BIOMASS_PPV	BIOMASS	PPV	AT1G16210		not assigned
BIOMASS_PPV	BIOMASS	PPV	AT1G16220	Protein phosphatase 2C family protein	protein
BIOMASS_PPV	BIOMASS	PPV	AT1G16225	Target SNARE coiled-coil domain protein	cell
BIOMASS_PPV	BIOMASS	PPV	AT1G16230	Target SNARE coiled-coil domain protein	cell
BIOMASS_PPV	BIOMASS	PPV	AT1G16240	ATSYP51_SYP51__syntaxin of plants 51	cell
BIOMASS_PPV	BIOMASS	PPV	AT2G05850	scpl38__serine carboxypeptidase-like 38	protein
BIOMASS_PPV	BIOMASS	PPV	AT2G05900	SDG11_SUVH10__SET domain protein 11	RNA
BIOMASS_PPV	BIOMASS	PPV	AT2G05910	Protein of unknown function (DUF567)	not assigned
BIOMASS_PPV	BIOMASS	PPV	AT2G05914		micro RNA, natural antisense etc
BIOMASS_PPV	BIOMASS	PPV	AT2G22900	MAGT1_MUCI10__Galactosyl transferase GMA12/MNN10 family protein	misc
BIOMASS_PPV	BIOMASS	PPV	AT2G22905	Expressed protein	not assigned
BIOMASS_PPV	BIOMASS	PPV	AT2G22910	NAGS1__N-acetyl-l-glutamate synthase 1	misc
BIOMASS_PPV	BIOMASS	PPV	AT2G22920	FPT1_SCPL12__serine carboxypeptidase-like 12	protein
BIOMASS_PPV	BIOMASS	PPV	AT2G22930	UDP-Glycosyltransferase superfamily protein	secondary metabolism
BIOMASS_PPV	BIOMASS	PPV	AT2G22940		not assigned
BIOMASS_PPV	BIOMASS	PPV	AT2G22941	Defensin-like (DEFL) family protein	stress
BIOMASS_PPV	BIOMASS	PPV	AT2G22942	growth factors	not assigned
BIOMASS_PPV	BIOMASS	PPV	AT2G39415	F-box family protein	protein
BIOMASS_PPV	BIOMASS	PPV	AT2G39420	MAGL8__alpha/beta-Hydrolases superfamily protein	not assigned
BIOMASS_PPV	BIOMASS	PPV	AT2G39430	Disease resistance-responsive (dirigent-like protein) family protein	stress
BIOMASS_PPV	BIOMASS	PPV	AT2G39435	TRM18__Phosphatidylinositol N-acetyglucosaminlytransferase subunit P-related	not assigned
BIOMASS_PPV	BIOMASS	PPV	AT2G39440		not assigned
BIOMASS_PPV	BIOMASS	PPV	AT3G02870	VTC4__Inositol monophosphatase family protein	minor CHO metabolism	redox
BIOMASS_PPV	BIOMASS	PPV	AT3G02875	ILR1__Peptidase M20/M25/M40 family protein	hormone metabolism
BIOMASS_PPV	BIOMASS	PPV	AT3G02880	KIN7__Leucine-rich repeat protein kinase family protein	signalling
BIOMASS_PPV	BIOMASS	PPV	AT3G02885	GASA5__GAST1 protein homolog 5	hormone metabolism
BIOMASS_PPV	BIOMASS	PPV	AT4G00370	ANTR2_AtPHT4;4_PHT4;4__Major facilitator superfamily protein	transport
BIOMASS_PPV	BIOMASS	PPV	AT4G00380	FDM2_IDP2_INDL2__XH/XS domain-containing protein	RNA
BIOMASS_PPV	BIOMASS	PPV	AT4G00390	DNA-binding storekeeper protein-related transcriptional regulator	RNA
BIOMASS_PPV	BIOMASS	PPV	AT4G00400	AtGPAT8_GPAT8__glycerol-3-phosphate acyltransferase 8	lipid metabolism
BIOMASS_PPV	BIOMASS	PPV	AT4G00416	MBD3__methyl-CPG-binding domain 3	RNA
BIOMASS_PPV	BIOMASS	PPV	AT4G00420	Double-stranded RNA-binding domain (DsRBD)-containing protein	RNA
BIOMASS_PPV	BIOMASS	PPV	AT4G00430	PIP1;4_PIP1E_TMP-C__plasma membrane intrinsic protein 1;4	transport
BIOMASS_PPV	BIOMASS	PPV	AT4G00500	alpha/beta-Hydrolases superfamily protein	signalling
BIOMASS_PPV	BIOMASS	PPV	AT4G00520	Acyl-CoA thioesterase family protein	lipid metabolism
BIOMASS_PPV	BIOMASS	PPV	AT4G00525		not assigned
BIOMASS_PPV	BIOMASS	PPV	AT4G00530		not assigned
BIOMASS_PPV	BIOMASS	PPV	AT4G00540	ATMYB3R2_MYB3R-2_MYB3R2_PC-MYB2__myb domain protein 3r2	RNA
BIOMASS_PPV	BIOMASS	PPV	AT4G00550	DGD2__digalactosyl diacylglycerol deficient 2	lipid metabolism
BIOMASS_PPV	BIOMASS	PPV	AT4G00560	NAD(P)-binding Rossmann-fold superfamily protein	not assigned
BIOMASS_PPV	BIOMASS	PPV	AT4G00570	NAD-ME2__NAD-dependent malic enzyme 2	TCA / org transformation
BIOMASS_PPV	BIOMASS	PPV	AT4G00580	COP1-interacting protein-related	development
BIOMASS_PPV	BIOMASS	PPV	AT4G00585		not assigned
BIOMASS_PPV	BIOMASS	PPV	AT4G00590	N-terminal nucleophile aminohydrolases (Ntn hydrolases) superfamily protein	amino acid metabolism
BIOMASS_PPV	BIOMASS	PPV	AT4G00600	Amino acid dehydrogenase family protein	C1-metabolism
BIOMASS_PPV	BIOMASS	PPV	AT4G00610	DNA-binding storekeeper protein-related transcriptional regulator	RNA
BIOMASS_PPV	BIOMASS	PPV	AT4G00620	EMB3127__Amino acid dehydrogenase family protein	C1-metabolism
BIOMASS_PPV	BIOMASS	PPV	AT4G00630	ATKEA2_KEA2__K+ efflux antiporter 2	transport
BIOMASS_PPV	BIOMASS	PPV	AT4G00650	FLA_FRI_RSB7__FRIGIDA-like protein	development
BIOMASS_PPV	BIOMASS	PPV	AT4G00651		redox
BIOMASS_PPV	BIOMASS	PPV	AT4G00660	ATRH8_RH8__RNAhelicase-like 8	DNA
BIOMASS_PPV	BIOMASS	PPV	AT4G00670	Remorin family protein	RNA
BIOMASS_PPV	BIOMASS	PPV	AT4G00680	ADF8__actin depolymerizing factor 8	cell
BIOMASS_PPV	BIOMASS	PPV	AT4G00690	ULP1B__UB-like protease 1B	protein
BIOMASS_PPV	BIOMASS	PPV	AT4G00695		not assigned
BIOMASS_PPV	BIOMASS	PPV	AT4G00700	MCTP9__C2 calcium/lipid-binding plant phosphoribosyltransferase family protein	not assigned
BIOMASS_PPV	BIOMASS	PPV	AT4G00710	BSK3__BR-signaling kinase 3	protein
BIOMASS_PPV	BIOMASS	PPV	AT4G00720	ASKTHETA_ATSK32_SK32__shaggy-like protein kinase 32	protein
BIOMASS_PPV	BIOMASS	PPV	AT4G00730	AHDP_ANL2__Homeobox-leucine zipper family protein / lipid-binding START domain-containing protein	RNA
BIOMASS_PPV	BIOMASS	PPV	AT4G00740	QUA3__S-adenosyl-L-methionine-dependent methyltransferases superfamily protein	stress
BIOMASS_PPV	BIOMASS	PPV	AT4G00750	S-adenosyl-L-methionine-dependent methyltransferases superfamily protein	stress
BIOMASS_PPV	BIOMASS	PPV	AT4G00752	UBX domain-containing protein	protein
BIOMASS_PPV	BIOMASS	PPV	AT4G00755	F-box family protein	protein
BIOMASS_PPV	BIOMASS	PPV	AT4G00760	APRR8_PRR8__pseudo-response regulator 8	RNA
BIOMASS_PPV	BIOMASS	PPV	AT4G00770	TRM9	not assigned
BIOMASS_PPV	BIOMASS	PPV	AT4G00780	TRAF-like family protein	not assigned
BIOMASS_PPV	BIOMASS	PPV	AT4G00800	SETH5_VPS8__transducin family protein / WD-40 repeat family protein	development
BIOMASS_PPV	BIOMASS	PPV	AT4G00810	RPP1.2_RPP1B__60S acidic ribosomal protein family	protein
BIOMASS_PPV	BIOMASS	PPV	AT4G00820	iqd17__IQ-domain 17	signalling
BIOMASS_PPV	BIOMASS	PPV	AT4G00830	LIF2__RNA-binding (RRM/RBD/RNP motifs) family protein	RNA
BIOMASS_PPV	BIOMASS	PPV	AT4G00840	DHHC-type zinc finger family protein	RNA
BIOMASS_PPV	BIOMASS	PPV	AT4G00850	GIF3__GRF1-interacting factor 3	RNA
BIOMASS_PPV	BIOMASS	PPV	AT4G00860	AT0ZI1_ATOZI1__Protein of unknown function (DUF1138)	stress
BIOMASS_PPV	BIOMASS	PPV	AT4G00870	bHLH014_bHLH14__basic helix-loop-helix (bHLH) DNA-binding superfamily protein	RNA
BIOMASS_PPV	BIOMASS	PPV	AT4G00872	Plant invertase/pectin methylesterase inhibitor superfamily protein	cell wall
BIOMASS_PPV	BIOMASS	PPV	AT4G00880	SAUR31__SAUR-like auxin-responsive protein family	hormone metabolism
BIOMASS_PPV	BIOMASS	PPV	AT4G00885	MIR165_MIR165B__MIR165/MIR165B; miRNA	micro RNA, natural antisense etc
BIOMASS_PPV	BIOMASS	PPV	AT4G00890	proline-rich family protein	not assigned
BIOMASS_PPV	BIOMASS	PPV	AT4G00893		not assigned
BIOMASS_PPV	BIOMASS	PPV	AT4G00895	ATPase, F1 complex, OSCP/delta subunit protein	PS
BIOMASS_PPV	BIOMASS	PPV	AT4G00900	ATECA2_ECA2__ER-type Ca2+-ATPase 2	transport
BIOMASS_PPV	BIOMASS	PPV	AT4G00905	NC domain-containing protein-related	not assigned
BIOMASS_PPV	BIOMASS	PPV	AT4G00910	Aluminium activated malate transporter family protein	not assigned
BIOMASS_PPV	BIOMASS	PPV	AT4G00920	COP1-interacting protein-related	development
BIOMASS_PPV	BIOMASS	PPV	AT4G00930	CIP4.1__COP1-interacting protein 4.1	development
BIOMASS_PPV	BIOMASS	PPV	AT4G00940	AtDOF4.1_DOF4.1_ITD1__Dof-type zinc finger DNA-binding family protein	RNA
BIOMASS_PPV	BIOMASS	PPV	AT4G00950	MEE47__Protein of unknown function (DUF688)	RNA
BIOMASS_PPV	BIOMASS	PPV	AT4G00955		not assigned
BIOMASS_PPV	BIOMASS	PPV	AT4G00960	Protein kinase superfamily protein	signalling
BIOMASS_PPV	BIOMASS	PPV	AT4G00970	CRK41__cysteine-rich RLK (RECEPTOR-like protein kinase) 41	signalling
BIOMASS_PPV	BIOMASS	PPV	AT4G00975	other RNA	micro RNA, natural antisense etc
BIOMASS_PPV	BIOMASS	PPV	AT4G00980	zinc knuckle (CCHC-type) family protein	RNA
BIOMASS_PPV	BIOMASS	PPV	AT4G00985	pre-tRNA	protein
BIOMASS_PPV	BIOMASS	PPV	AT4G00990	AtJMJ17_JMJ27__Transcription factor jumonji (jmjC) domain-containing protein	protein
BIOMASS_PPV	BIOMASS	PPV	AT4G01000	Ubiquitin-like superfamily protein	protein
BIOMASS_PPV	BIOMASS	PPV	AT4G01010	ATCNGC13_CNGC13__cyclic nucleotide-gated channel 13	transport
BIOMASS_PPV	BIOMASS	PPV	AT4G01020	helicase domain-containing protein / IBR domain-containing protein / zinc finger protein-related	DNA
BIOMASS_PPV	BIOMASS	PPV	AT4G01023	RING/U-box superfamily protein	protein
BIOMASS_PPV	BIOMASS	PPV	AT4G01026	PYL7_RCAR2__PYR1-like 7	not assigned
BIOMASS_PPV	BIOMASS	PPV	AT4G01030	pentatricopeptide (PPR) repeat-containing protein	not assigned
BIOMASS_PPV	BIOMASS	PPV	AT4G01037	AtWTF1_WTF1__Ubiquitin carboxyl-terminal hydrolase family protein	not assigned
BIOMASS_PPV	BIOMASS	PPV	AT4G01040	Glycosyl hydrolase superfamily protein	not assigned
BIOMASS_PPV	BIOMASS	PPV	AT4G01050	TROL__thylakoid rhodanese-like	not assigned
BIOMASS_PPV	BIOMASS	PPV	AT4G01060	CPL3_ETC3__CAPRICE-like MYB3	RNA
BIOMASS_PPV	BIOMASS	PPV	AT4G01070	GT72B1_UGT72B1__UDP-Glycosyltransferase superfamily protein	secondary metabolism
BIOMASS_PPV	BIOMASS	PPV	AT4G01080	MOAT4_TBL26__TRICHOME BIREFRINGENCE-LIKE 26	not assigned
BIOMASS_PPV	BIOMASS	PPV	AT4G01090	Protein of unknown function (DUF3133)	signalling
BIOMASS_PPV	BIOMASS	PPV	AT4G01100	ADNT1__adenine nucleotide transporter 1	transport
BIOMASS_PPV	BIOMASS	PPV	AT4G01110		not assigned
BIOMASS_PPV	BIOMASS	PPV	AT4G01120	ATBZIP54_GBF2__G-box binding factor 2	RNA
BIOMASS_PPV	BIOMASS	PPV	AT4G01130	GDSL-like Lipase/Acylhydrolase superfamily protein	misc
BIOMASS_PPV	BIOMASS	PPV	AT4G01140	Protein of unknown function (DUF1191)	not assigned
BIOMASS_PPV	BIOMASS	PPV	AT4G01150	CURT1A	not assigned
BIOMASS_PPV	BIOMASS	PPV	AT4G01160	LRB3__BTB/POZ/Kelch-associated protein	not assigned
BIOMASS_PPV	BIOMASS	PPV	AT4G01170		not assigned
BIOMASS_PPV	BIOMASS	PPV	AT4G01180	XH/XS domain-containing protein	not assigned
BIOMASS_PPV	BIOMASS	PPV	AT4G01190	ATPIPK10_PIPK10__phosphatidylinositol phosphate kinase 10	signalling
BIOMASS_PPV	BIOMASS	PPV	AT4G01200	Calcium-dependent lipid-binding (CaLB domain) family protein	not assigned
BIOMASS_PPV	BIOMASS	PPV	AT4G01210	glycosyl transferase family 1 protein	misc
BIOMASS_PPV	BIOMASS	PPV	AT4G01220	MGP4__Nucleotide-diphospho-sugar transferase family protein	cell wall
BIOMASS_PPV	BIOMASS	PPV	AT4G01230	RTNLB7__Reticulon family protein	not assigned
BIOMASS_PPV	BIOMASS	PPV	AT4G01240	S-adenosyl-L-methionine-dependent methyltransferases superfamily protein	not assigned
BIOMASS_PPV	BIOMASS	PPV	AT4G01245		not assigned
BIOMASS_PPV	BIOMASS	PPV	AT4G01250	AtWRKY22_WRKY22__WRKY family transcription factor	RNA
BIOMASS_PPV	BIOMASS	PPV	AT4G01260	DNA-binding storekeeper protein-related transcriptional regulator	not assigned
BIOMASS_PPV	BIOMASS	PPV	AT4G01270	RING/U-box superfamily protein	protein
BIOMASS_PPV	BIOMASS	PPV	AT4G01280	RVE5__Homeodomain-like superfamily protein	RNA
BIOMASS_PPV	BIOMASS	PPV	AT4G01290	CBE1	not assigned
BIOMASS_PPV	BIOMASS	PPV	AT4G01310	PRPL5__Ribosomal L5P family protein	protein
BIOMASS_PPV	BIOMASS	PPV	AT4G01320	ATSTE24_STE24__Peptidase family M48 family protein	protein
BIOMASS_PPV	BIOMASS	PPV	AT4G01328		not assigned
BIOMASS_PPV	BIOMASS	PPV	AT4G01330	Protein kinase superfamily protein	PS
BIOMASS_PPV	BIOMASS	PPV	AT4G01335		RNA
BIOMASS_PPV	BIOMASS	PPV	AT4G01340	CHP-rich zinc finger protein-related	RNA
BIOMASS_PPV	BIOMASS	PPV	AT4G01350	Cysteine/Histidine-rich C1 domain family protein	not assigned
BIOMASS_PPV	BIOMASS	PPV	AT4G01355	pre-tRNA	protein
BIOMASS_PPV	BIOMASS	PPV	AT4G01360	BPS3	not assigned
BIOMASS_PPV	BIOMASS	PPV	AT4G01370	ATMPK4_MAPK4_MPK4__MAP kinase 4	signalling
BIOMASS_PPV	BIOMASS	PPV	AT4G01380	plastocyanin-like domain-containing protein	misc
BIOMASS_PPV	BIOMASS	PPV	AT4G01390	TRAF-like family protein	not assigned
BIOMASS_PPV	BIOMASS	PPV	AT4G01400	MISF74	not assigned
BIOMASS_PPV	BIOMASS	PPV	AT4G01410	Late embryogenesis abundant (LEA) hydroxyproline-rich glycoprotein family	not assigned
BIOMASS_PPV	BIOMASS	PPV	AT4G01420	CBL5__calcineurin B-like protein 5	signalling
BIOMASS_PPV	BIOMASS	PPV	AT4G01430	UMAMIT29__nodulin MtN21 /EamA-like transporter family protein	development
BIOMASS_PPV	BIOMASS	PPV	AT4G01440	UMAMIT31__nodulin MtN21 /EamA-like transporter family protein	development
BIOMASS_PPV	BIOMASS	PPV	AT4G01450	UMAMIT30__nodulin MtN21 /EamA-like transporter family protein	development
BIOMASS_PPV	BIOMASS	PPV	AT4G01455	pre-tRNA	protein
BIOMASS_PPV	BIOMASS	PPV	AT4G01460	basic helix-loop-helix (bHLH) DNA-binding superfamily protein	RNA
BIOMASS_PPV	BIOMASS	PPV	AT4G01470	ATTIP1.3_GAMMA-TIP3_TIP1;3__tonoplast intrinsic protein 1;3	transport
BIOMASS_PPV	BIOMASS	PPV	AT4G01480	AtPPa5_PPa5__pyrophosphorylase 5	nucleotide metabolism
BIOMASS_PPV	BIOMASS	PPV	AT4G01500	NGA4__AP2/B3-like transcriptional factor family protein	RNA
BIOMASS_PPV	BIOMASS	PPV	AT4G01510	ARV2__Arv1-like protein	lipid metabolism
BIOMASS_PPV	BIOMASS	PPV	AT4G01516		not assigned
BIOMASS_PPV	BIOMASS	PPV	AT4G01520	anac067_NAC067__NAC domain containing protein 67	development
BIOMASS_PPV	BIOMASS	PPV	AT4G01533	other RNA	not assigned
BIOMASS_PPV	BIOMASS	PPV	AT4G01535		not assigned
BIOMASS_PPV	BIOMASS	PPV	AT4G01540	ANAC068_NTM1__NAC with transmembrane motif1	development
BIOMASS_PPV	BIOMASS	PPV	AT4G01550	ANAC069_NAC069_NTL13_NTM2__NAC domain containing protein 69	development
BIOMASS_PPV	BIOMASS	PPV	AT4G01560	MEE49__Ribosomal RNA processing Brix domain protein	protein
BIOMASS_PPV	BIOMASS	PPV	AT4G01570	Tetratricopeptide repeat (TPR)-like superfamily protein	not assigned
BIOMASS_PPV	BIOMASS	PPV	AT4G01575	AtKPI-2_KPI-2__serine protease inhibitor, Kazal-type family protein	protein
BIOMASS_PPV	BIOMASS	PPV	AT4G01580	AP2/B3-like transcriptional factor family protein	RNA
BIOMASS_PPV	BIOMASS	PPV	AT4G01590		not assigned
BIOMASS_PPV	BIOMASS	PPV	AT4G01593	other RNA	micro RNA, natural antisense etc
BIOMASS_PPV	BIOMASS	PPV	AT4G01595	Protein kinase superfamily protein	signalling
BIOMASS_PPV	BIOMASS	PPV	AT4G01600	GRAM domain family protein	hormone metabolism
BIOMASS_PPV	BIOMASS	PPV	AT4G01610	AtcathB3__Cysteine proteinases superfamily protein	protein
BIOMASS_PPV	BIOMASS	PPV	AT4G01630	ATEXP17_ATEXPA17_ATHEXP ALPHA 1.13_EXP17_EXPA17__expansin A17	cell wall
BIOMASS_PPV	BIOMASS	PPV	AT4G01640	F-box associated ubiquitination effector family protein	not assigned
BIOMASS_PPV	BIOMASS	PPV	AT4G01650	Polyketide cyclase / dehydrase and lipid transport protein	not assigned
BIOMASS_PPV	BIOMASS	PPV	AT4G01660	ABC1_ATABC1_ATATH10__ABC transporter 1	mitochondrial electron transport / ATP synthesis
BIOMASS_PPV	BIOMASS	PPV	AT4G01670		not assigned
BIOMASS_PPV	BIOMASS	PPV	AT4G01671		not assigned
BIOMASS_PPV	BIOMASS	PPV	AT4G01680	AtMYB55_MYB55__myb domain protein 55	RNA
BIOMASS_PPV	BIOMASS	PPV	AT4G01690	HEMG1_PPO1_PPOX__Flavin containing amine oxidoreductase family	tetrapyrrole synthesis
BIOMASS_PPV	BIOMASS	PPV	AT4G01700	Chitinase family protein	stress
BIOMASS_PPV	BIOMASS	PPV	AT4G01703		not assigned
BIOMASS_PPV	BIOMASS	PPV	AT4G01710	ARPC5_CRK__ARP2/3 complex 16 kDa subunit (p16-Arc)	cell
BIOMASS_PPV	BIOMASS	PPV	AT4G01720	AtWRKY47_WRKY47__WRKY family transcription factor	RNA
BIOMASS_PPV	BIOMASS	PPV	AT4G01730	DHHC-type zinc finger family protein	RNA
BIOMASS_PPV	BIOMASS	PPV	AT4G01735		not assigned
BIOMASS_PPV	BIOMASS	PPV	AT4G01740	Cysteine/Histidine-rich C1 domain family protein	RNA
BIOMASS_PPV	BIOMASS	PPV	AT4G01750	RGXT2__rhamnogalacturonan xylosyltransferase 2	cell wall
BIOMASS_PPV	BIOMASS	PPV	AT4G01760	Cysteine/Histidine-rich C1 domain family protein	RNA
BIOMASS_PPV	BIOMASS	PPV	AT4G01770	RGXT1__rhamnogalacturonan xylosyltransferase 1	cell wall
BIOMASS_PPV	BIOMASS	PPV	AT4G01780	XH/XS domain-containing protein	not assigned
BIOMASS_PPV	BIOMASS	PPV	AT4G01790	Ribosomal protein L7Ae/L30e/S12e/Gadd45 family protein	protein
BIOMASS_PPV	BIOMASS	PPV	AT4G01800	AGY1_AtcpSecA_SECA1__Albino or Glassy Yellow 1	protein
BIOMASS_PPV	BIOMASS	PPV	AT4G01810	AtSEC23A__Sec23/Sec24 protein transport family protein	protein
BIOMASS_PPV	BIOMASS	PPV	AT4G01820	ABCB3_MDR3_PGP3__P-glycoprotein 3	transport
BIOMASS_PPV	BIOMASS	PPV	AT4G01830	ABCB5_PGP5__P-glycoprotein 5	transport
BIOMASS_PPV	BIOMASS	PPV	AT4G01840	ATKCO5_ATTPK5_KCO5_TPK5__Ca2+ activated outward rectifying K+ channel 5	transport
BIOMASS_PPV	BIOMASS	PPV	AT4G01850	AtSAM2_MAT2_SAM-2_SAM2__S-adenosylmethionine synthetase 2	amino acid metabolism
BIOMASS_PPV	BIOMASS	PPV	AT4G01860	Transducin family protein / WD-40 repeat family protein	signalling
BIOMASS_PPV	BIOMASS	PPV	AT4G01865	pre-tRNA	protein
BIOMASS_PPV	BIOMASS	PPV	AT4G04730		not assigned
BIOMASS_PPV	BIOMASS	PPV	AT4G04740	ATCPK23_CPK23__calcium-dependent protein kinase 23	signalling
BIOMASS_PPV	BIOMASS	PPV	AT4G04745		not assigned
BIOMASS_PPV	BIOMASS	PPV	AT4G05265		not assigned
BIOMASS_PPV	BIOMASS	PPV	AT4G05270	Ubiquitin-like superfamily protein	protein
BIOMASS_PPV	BIOMASS	PPV	AT4G05310	Ubiquitin-like superfamily protein	protein
BIOMASS_PPV	BIOMASS	PPV	AT4G05320	UBI10_UBQ10__polyubiquitin 10	protein
BIOMASS_PPV	BIOMASS	PPV	AT4G05330	AGD13__ARF-GAP domain 13	RNA
BIOMASS_PPV	BIOMASS	PPV	AT4G05420	DDB1A__damaged DNA binding protein 1A	stress	protein
BIOMASS_PPV	BIOMASS	PPV	AT4G05430	Carbohydrate-binding X8 domain superfamily protein	misc
BIOMASS_PPV	BIOMASS	PPV	AT4G05440	BICE1_EDA35__temperature sensing protein-related	stress
BIOMASS_PPV	BIOMASS	PPV	AT4G21510	AtFBS2_FBS2__F-box family protein	protein
BIOMASS_PPV	BIOMASS	PPV	AT4G21520	Transducin/WD40 repeat-like superfamily protein	signalling
BIOMASS_PPV	BIOMASS	PPV	AT4G21530	APC4__Transducin/WD40 repeat-like superfamily protein	protein
BIOMASS_PPV	BIOMASS	PPV	AT4G21534	SPHK2__Diacylglycerol kinase family protein	lipid metabolism
BIOMASS_PPV	BIOMASS	PPV	AT4G21540	SPHK1__sphingosine kinase 1	lipid metabolism
BIOMASS_PPV	BIOMASS	PPV	AT5G48280		not assigned
BIOMASS_PPV	BIOMASS	PPV	AT5G48290	Heavy metal transport/detoxification superfamily protein	not assigned
BIOMASS_PPV	BIOMASS	PPV	AT5G48300	ADG1_APS1__ADP glucose pyrophosphorylase 1	major CHO metabolism
BIOMASS_PPV	BIOMASS	PPV	AT5G48310	RASD1	not assigned
BIOMASS_PPV	BIOMASS	PPV	AT5G48320	Cysteine/Histidine-rich C1 domain family protein	not assigned
BIOMASS_PPV	BIOMASS	PPV	AT5G54510	DFL1_GH3.6__Auxin-responsive GH3 family protein	hormone metabolism
BIOMASS_PPV	BIOMASS	PPV	AT5G54520	Transducin/WD40 repeat-like superfamily protein	RNA
BIOMASS_PPV	BIOMASS	PPV	AT5G54530	Protein of unknown function, DUF538	not assigned
BIOMASS_PSS	BIOMASS	PSS	AT1G07130	ATSTN1_STN1__Nucleic acid-binding, OB-fold-like protein	RNA
BIOMASS_PSS	BIOMASS	PSS	AT1G07135	glycine-rich protein	not assigned
BIOMASS_PSS	BIOMASS	PSS	AT1G07140	SIRANBP__Pleckstrin homology (PH) domain superfamily protein	signalling
BIOMASS_PSS	BIOMASS	PSS	AT1G07150	MAPKKK13__mitogen-activated protein kinase kinase kinase 13	signalling
BIOMASS_PSS	BIOMASS	PSS	AT1G07160	Protein phosphatase 2C family protein	protein
BIOMASS_PSS	BIOMASS	PSS	AT1G07170	PHF5-like protein	not assigned
BIOMASS_PSS	BIOMASS	PSS	AT1G12520	ATCCS_CCS__copper chaperone for SOD1	redox
BIOMASS_PSS	BIOMASS	PSS	AT1G12530	MOS9	not assigned
BIOMASS_PSS	BIOMASS	PSS	AT1G12540	basic helix-loop-helix (bHLH) DNA-binding superfamily protein	RNA
BIOMASS_PSS	BIOMASS	PSS	AT1G25550	HHO3_NIGT1.1__myb-like transcription factor family protein	RNA
BIOMASS_PSS	BIOMASS	PSS	AT1G25560	AtTEM1_EDF1_TEM1__AP2/B3 transcription factor family protein	RNA
BIOMASS_PSS	BIOMASS	PSS	AT1G30320	Remorin family protein	RNA
BIOMASS_PSS	BIOMASS	PSS	AT1G30330	ARF6__auxin response factor 6	RNA
BIOMASS_PSS	BIOMASS	PSS	AT1G30350	Pectin lyase-like superfamily protein	cell wall
BIOMASS_PSS	BIOMASS	PSS	AT1G30360	ERD4_OSCA3.1__Early-responsive to dehydration stress protein (ERD4)	stress
BIOMASS_PSS	BIOMASS	PSS	AT1G33370	pre-tRNA	protein
BIOMASS_PSS	BIOMASS	PSS	AT1G33390	ATFAS4_FAS4__RNA helicase family protein	protein
BIOMASS_PSS	BIOMASS	PSS	AT1G33400	TPR9__Tetratricopeptide repeat (TPR)-like superfamily protein	not assigned
BIOMASS_PSS	BIOMASS	PSS	AT1G33410	ATNUP160_NUP160_SAR1__SUPPRESSOR OF AUXIN RESISTANCE1	not assigned
BIOMASS_PSS	BIOMASS	PSS	AT1G33415	other RNA	micro RNA, natural antisense etc
BIOMASS_PSS	BIOMASS	PSS	AT1G33420	RING/FYVE/PHD zinc finger superfamily protein	RNA
BIOMASS_PSS	BIOMASS	PSS	AT1G33430	KNS4_KNS4_UPEX1__Galactosyltransferase family protein	protein
BIOMASS_PSS	BIOMASS	PSS	AT1G33440	AtNPF4.4_NPF4.4__Major facilitator superfamily protein	transport
BIOMASS_PSS	BIOMASS	PSS	AT1G33470	RNA-binding (RRM/RBD/RNP motifs) family protein	RNA
BIOMASS_PSS	BIOMASS	PSS	AT1G33475	SNARE-like superfamily protein	not assigned
BIOMASS_PSS	BIOMASS	PSS	AT1G33480	RING/U-box superfamily protein	protein
BIOMASS_PSS	BIOMASS	PSS	AT1G33490		not assigned
BIOMASS_PSS	BIOMASS	PSS	AT1G33500		not assigned
BIOMASS_PSS	BIOMASS	PSS	AT1G33730	CYP76C5__cytochrome P450, family 76, subfamily C, polypeptide 5	misc
BIOMASS_PSS	BIOMASS	PSS	AT1G33750	TPS22__Terpenoid cyclases/Protein prenyltransferases superfamily protein	secondary metabolism
BIOMASS_PSS	BIOMASS	PSS	AT1G33760	ERF022__Integrase-type DNA-binding superfamily protein	RNA
BIOMASS_PSS	BIOMASS	PSS	AT1G41830	SKS6_SKS6__SKU5-similar 6	cell wall
BIOMASS_PSS	BIOMASS	PSS	AT1G41875		not assigned
BIOMASS_PSS	BIOMASS	PSS	AT1G51190	PLT2__Integrase-type DNA-binding superfamily protein	development
BIOMASS_PSS	BIOMASS	PSS	AT1G51200	A20/AN1-like zinc finger family protein	RNA
BIOMASS_PSS	BIOMASS	PSS	AT1G51210	UDP-Glycosyltransferase superfamily protein	misc
BIOMASS_PSS	BIOMASS	PSS	AT1G51220	AtWIP5_WIP5__WIP domain protein 5	RNA
BIOMASS_PSS	BIOMASS	PSS	AT1G66330	senescence-associated family protein	development
BIOMASS_PSS	BIOMASS	PSS	AT1G66340	AtETR1_EIN1_ETR_ETR1__Signal transduction histidine kinase, hybrid-type, ethylene sensor	hormone metabolism
BIOMASS_PSS	BIOMASS	PSS	AT1G66345	MISF26__Pentatricopeptide repeat (PPR) superfamily protein	not assigned
BIOMASS_PSS	BIOMASS	PSS	AT1G66350	RGL_RGL1__RGA-like 1	hormone metabolism
BIOMASS_PSS	BIOMASS	PSS	AT1G67105	other RNA	micro RNA, natural antisense etc
BIOMASS_PSS	BIOMASS	PSS	AT1G67110	CYP735A2__cytochrome P450, family 735, subfamily A, polypeptide 2	misc
BIOMASS_PSS	BIOMASS	PSS	AT1G67120	AtMDN1_MDN1__ATPases;nucleotide binding;ATP binding;nucleoside-triphosphatases;transcription factor binding	protein
BIOMASS_PSS	BIOMASS	PSS	AT1G67195	MIR414_sORF16__MIR414 (MICRORNA 414)	micro RNA, natural antisense etc
BIOMASS_PSS	BIOMASS	PSS	AT1G67210	Proline-rich spliceosome-associated (PSP) family protein / zinc knuckle (CCHC-type) family protein	RNA
BIOMASS_PSS	BIOMASS	PSS	AT1G67220	ATHPCAT1_HAC02_HAC2__histone acetyltransferase of the CBP family 2	RNA
BIOMASS_PSS	BIOMASS	PSS	AT1G67230	AtLINC1_CRWN1_KAKU2_LINC1__little nuclei1	not assigned
BIOMASS_PSS	BIOMASS	PSS	AT1G76460	RNA-binding (RRM/RBD/RNP motifs) family protein	RNA
BIOMASS_PSS	BIOMASS	PSS	AT1G76470	NAD(P)-binding Rossmann-fold superfamily protein	secondary metabolism
BIOMASS_PSS	BIOMASS	PSS	AT1G76480		not assigned
BIOMASS_PSS	BIOMASS	PSS	AT1G76490	AtHMGR1_HMG1_HMGR1_MAD3__hydroxy methylglutaryl CoA reductase 1	secondary metabolism
BIOMASS_PSS	BIOMASS	PSS	AT2G01080	Late embryogenesis abundant (LEA) hydroxyproline-rich glycoprotein family	not assigned
BIOMASS_PSS	BIOMASS	PSS	AT2G01090	Ubiquinol-cytochrome C reductase hinge protein	mitochondrial electron transport / ATP synthesis
BIOMASS_PSS	BIOMASS	PSS	AT2G01100		not assigned
BIOMASS_PSS	BIOMASS	PSS	AT2G01110	APG2_PGA2_TATC_UNE3__Sec-independent periplasmic protein translocase	protein
BIOMASS_PSS	BIOMASS	PSS	AT2G01120	ATORC4_ORC4__origin recognition complex subunit 4	cell
BIOMASS_PSS	BIOMASS	PSS	AT2G01130	DEA(D/H)-box RNA helicase family protein	DNA
BIOMASS_PSS	BIOMASS	PSS	AT2G04480		not assigned
BIOMASS_PSS	BIOMASS	PSS	AT2G04495		not assigned
BIOMASS_PSS	BIOMASS	PSS	AT2G04500	Cysteine/Histidine-rich C1 domain family protein	not assigned
BIOMASS_PSS	BIOMASS	PSS	AT2G04515		not assigned
BIOMASS_PSS	BIOMASS	PSS	AT2G04530	CPZ_TRZ2__Metallo-hydrolase/oxidoreductase superfamily protein	RNA
BIOMASS_PSS	BIOMASS	PSS	AT2G04540	mtKAS__Beta-ketoacyl synthase	lipid metabolism
BIOMASS_PSS	BIOMASS	PSS	AT2G04550	DSPTP1E_IBR5__indole-3-butyric acid response 5	protein
BIOMASS_PSS	BIOMASS	PSS	AT2G04560	AtLpxB_LpxB__transferases, transferring glycosyl groups	not assigned
BIOMASS_PSS	BIOMASS	PSS	AT3G55130	ABCG19_ATWBC19_WBC19__white-brown complex homolog 19	transport
BIOMASS_PSS	BIOMASS	PSS	AT3G55140	Pectin lyase-like superfamily protein	cell wall
BIOMASS_PSS	BIOMASS	PSS	AT3G55150	ATEXO70H1_EXO70H1__exocyst subunit exo70 family protein H1	RNA
BIOMASS_PSS	BIOMASS	PSS	AT3G55160	THADA	not assigned
BIOMASS_PSS	BIOMASS	PSS	AT3G55170	Ribosomal L29 family protein	protein
BIOMASS_PSS	BIOMASS	PSS	AT3G55180	MAGL10__alpha/beta-Hydrolases superfamily protein	lipid metabolism
BIOMASS_PSS	BIOMASS	PSS	AT3G55190	MAGL11__alpha/beta-Hydrolases superfamily protein	lipid metabolism
BIOMASS_PSS	BIOMASS	PSS	AT3G55200	AtSAP130a_SAP130a__Cleavage and polyadenylation specificity factor (CPSF) A subunit protein	RNA
BIOMASS_PSS	BIOMASS	PSS	AT3G55210	anac063_NAC063__NAC domain containing protein 63	development
BIOMASS_PSS	BIOMASS	PSS	AT3G55220	AtSAP130b_SAP130b__Cleavage and polyadenylation specificity factor (CPSF) A subunit protein	RNA
BIOMASS_PSS	BIOMASS	PSS	AT3G55230	Disease resistance-responsive (dirigent-like protein) family protein	stress
BIOMASS_PSS	BIOMASS	PSS	AT3G55240	Plant protein 1589 of unknown function	not assigned
BIOMASS_PSS	BIOMASS	PSS	AT3G55250	PDE329_PSA3	not assigned
BIOMASS_PSS	BIOMASS	PSS	AT3G55252	Plant self-incompatibility protein S1 family	not assigned
BIOMASS_PSS	BIOMASS	PSS	AT3G55254	Plant self-incompatibility protein S1 family	not assigned
BIOMASS_PSS	BIOMASS	PSS	AT3G55260	ATHEX2_HEXO1__beta-hexosaminidase 1	protein
BIOMASS_PSS	BIOMASS	PSS	AT3G55270	ATMKP1_MKP1__mitogen-activated protein kinase phosphatase 1	protein
BIOMASS_PSS	BIOMASS	PSS	AT3G55280	RPL23A2_RPL23AB__ribosomal protein L23AB	protein
BIOMASS_PSS	BIOMASS	PSS	AT3G55290	SDRd__NAD(P)-binding Rossmann-fold superfamily protein	misc
BIOMASS_PSS	BIOMASS	PSS	AT3G55310	NAD(P)-binding Rossmann-fold superfamily protein	misc
BIOMASS_PSS	BIOMASS	PSS	AT3G55320	ABCB20_PGP20__P-glycoprotein 20	transport
BIOMASS_PSS	BIOMASS	PSS	AT3G55330	PPL1__PsbP-like protein 1	PS
BIOMASS_PSS	BIOMASS	PSS	AT3G55340	PHIP1__phragmoplastin interacting protein 1	RNA
BIOMASS_PSS	BIOMASS	PSS	AT3G55350	PIF / Ping-Pong family of plant transposases	not assigned
BIOMASS_PSS	BIOMASS	PSS	AT3G55360	ATTSC13_CER10_ECR_GLH6_TSC13__3-oxo-5-alpha-steroid 4-dehydrogenase family protein	lipid metabolism
BIOMASS_PSS	BIOMASS	PSS	AT3G55370	OBP3__OBF-binding protein 3	RNA
BIOMASS_PSS	BIOMASS	PSS	AT3G55380	UBC14__ubiquitin-conjugating enzyme 14	protein
BIOMASS_PSS	BIOMASS	PSS	AT4G00590	N-terminal nucleophile aminohydrolases (Ntn hydrolases) superfamily protein	amino acid metabolism
BIOMASS_PSS	BIOMASS	PSS	AT4G00600	Amino acid dehydrogenase family protein	C1-metabolism
BIOMASS_PSS	BIOMASS	PSS	AT4G00610	DNA-binding storekeeper protein-related transcriptional regulator	RNA
BIOMASS_PSS	BIOMASS	PSS	AT4G00620	EMB3127__Amino acid dehydrogenase family protein	C1-metabolism
BIOMASS_PSS	BIOMASS	PSS	AT4G04620	ATG8B__Ubiquitin-like superfamily protein	protein
BIOMASS_PSS	BIOMASS	PSS	AT4G04630	Protein of unknown function, DUF584	not assigned
BIOMASS_PSS	BIOMASS	PSS	AT4G04632	Protein kinase superfamily protein	protein
BIOMASS_PSS	BIOMASS	PSS	AT4G04640	ATPC1__ATPase, F1 complex, gamma subunit protein	PS
BIOMASS_PSS	BIOMASS	PSS	AT4G04650	RNA-directed DNA polymerase (reverse transcriptase)-related family protein	not assigned
BIOMASS_PSS	BIOMASS	PSS	AT4G04670	AtTRM5c_TRM5c__Met-10+ like family protein / kelch repeat-containing protein	not assigned
BIOMASS_PSS	BIOMASS	PSS	AT4G04680		not assigned
BIOMASS_PSS	BIOMASS	PSS	AT4G15280	UGT71B5__UDP-glucosyl transferase 71B5	misc
BIOMASS_PSS	BIOMASS	PSS	AT4G15290	ATCSLB05_ATCSLB5_CSLB05__Cellulose synthase family protein	cell wall
BIOMASS_PSS	BIOMASS	PSS	AT4G15300	CYP702A2__cytochrome P450, family 702, subfamily A, polypeptide 2	misc
BIOMASS_PSS	BIOMASS	PSS	AT4G18900	Transducin/WD40 repeat-like superfamily protein	not assigned
BIOMASS_PSS	BIOMASS	PSS	AT4G18905	Transducin/WD40 repeat-like superfamily protein	not assigned
BIOMASS_PSS	BIOMASS	PSS	AT4G18910	ATNLM2_NIP1;2_NLM2__NOD26-like intrinsic protein 1;2	transport
BIOMASS_PSS	BIOMASS	PSS	AT4G18950	BHP__Integrin-linked protein kinase family	cell
BIOMASS_PSS	BIOMASS	PSS	AT4G18960	AG__K-box region and MADS-box transcription factor family protein	development
BIOMASS_PSS	BIOMASS	PSS	AT4G18970	GDSL-like Lipase/Acylhydrolase superfamily protein	misc
BIOMASS_PSS	BIOMASS	PSS	AT4G18975	Pentatricopeptide repeat (PPR) superfamily protein	not assigned
BIOMASS_PSS	BIOMASS	PSS	AT4G18980	AtS40-3__AtS40-3	not assigned
BIOMASS_PSS	BIOMASS	PSS	AT4G19006	Proteasome component (PCI) domain protein	protein
BIOMASS_PSS	BIOMASS	PSS	AT4G19010	AMP-dependent synthetase and ligase family protein	secondary metabolism
BIOMASS_PSS	BIOMASS	PSS	AT4G19020	CMT2__chromomethylase 2	RNA
BIOMASS_PSS	BIOMASS	PSS	AT4G19030	AT-NLM1_ATNLM1_NIP1;1_NLM1__NOD26-like major intrinsic protein 1	transport
BIOMASS_PSS	BIOMASS	PSS	AT4G19220	Tetratricopeptide repeat (TPR)-like superfamily protein	not assigned
BIOMASS_PSS	BIOMASS	PSS	AT4G19230	CYP707A1__cytochrome P450, family 707, subfamily A, polypeptide 1	hormone metabolism
BIOMASS_PSS	BIOMASS	PSS	AT4G21366	Protein kinase superfamily protein	signalling
BIOMASS_PSS	BIOMASS	PSS	AT4G21380	ARK3_RK3__receptor kinase 3	signalling
BIOMASS_PSS	BIOMASS	PSS	AT4G21390	B120__S-locus lectin protein kinase family protein	signalling
BIOMASS_PSS	BIOMASS	PSS	AT4G21400	CRK28__cysteine-rich RLK (RECEPTOR-like protein kinase) 28	signalling
BIOMASS_PSS	BIOMASS	PSS	AT4G26200	ACCS7_ACS7_ATACS7__1-amino-cyclopropane-1-carboxylate synthase 7	hormone metabolism
BIOMASS_PSS	BIOMASS	PSS	AT4G26210	Mitochondrial ATP synthase subunit G protein	mitochondrial electron transport / ATP synthesis
BIOMASS_PSS	BIOMASS	PSS	AT4G26220	CCoAOMT7__S-adenosyl-L-methionine-dependent methyltransferases superfamily protein	secondary metabolism
BIOMASS_PSS	BIOMASS	PSS	AT4G26225	pre-tRNA	protein
BIOMASS_PSS	BIOMASS	PSS	AT4G26230	Ribosomal protein L31e family protein	protein
BIOMASS_PSS	BIOMASS	PSS	AT4G26240		not assigned
BIOMASS_PSS	BIOMASS	PSS	AT4G26250	AtGolS6_GolS6__galactinol synthase 6	minor CHO metabolism
BIOMASS_PSS	BIOMASS	PSS	AT4G26255	other RNA	not assigned
BIOMASS_PSS	BIOMASS	PSS	AT4G26260	MIOX4__myo-inositol oxygenase 4	minor CHO metabolism
BIOMASS_PSS	BIOMASS	PSS	AT4G26270	PFK3__phosphofructokinase 3	glycolysis
BIOMASS_PSS	BIOMASS	PSS	AT4G26280	P-loop containing nucleoside triphosphate hydrolases superfamily protein	lipid metabolism
BIOMASS_PSS	BIOMASS	PSS	AT4G26288		not assigned
BIOMASS_PSS	BIOMASS	PSS	AT4G26290		not assigned
BIOMASS_PSS	BIOMASS	PSS	AT4G26300	emb1027__Arginyl-tRNA synthetase, class Ic	protein
BIOMASS_PSS	BIOMASS	PSS	AT4G26310	elongation factor P (EF-P) family protein	protein
BIOMASS_PSS	BIOMASS	PSS	AT4G26320	AGP13__arabinogalactan protein 13	cell wall
BIOMASS_PSS	BIOMASS	PSS	AT4G26330	ATSBT3.18_UNE17__Subtilisin-like serine endopeptidase family protein	protein
BIOMASS_PSS	BIOMASS	PSS	AT4G26340	F-box/RNI-like/FBD-like domains-containing protein	protein
BIOMASS_PSS	BIOMASS	PSS	AT4G26350	F-box/RNI-like/FBD-like domains-containing protein	protein
BIOMASS_PSS	BIOMASS	PSS	AT4G26365	snoRNA	protein
BIOMASS_PSS	BIOMASS	PSS	AT4G26370	antitermination NusB domain-containing protein	development
BIOMASS_PSS	BIOMASS	PSS	AT4G26375	pre-tRNA	protein
BIOMASS_PSS	BIOMASS	PSS	AT4G26380	Cysteine/Histidine-rich C1 domain family protein	not assigned
BIOMASS_PSS	BIOMASS	PSS	AT4G26385	pre-tRNA	protein
BIOMASS_PSS	BIOMASS	PSS	AT5G22740	ATCSLA02_ATCSLA2_CSLA02_CSLA2__cellulose synthase-like A02	cell wall
BIOMASS_PSS	BIOMASS	PSS	AT5G22750	RAD5_RAD5A__DNA/RNA helicase protein	RNA
BIOMASS_PSS	BIOMASS	PSS	AT5G22760	PHD finger family protein	RNA
BIOMASS_PSS	BIOMASS	PSS	AT5G22770	alpha-ADR_AP2A1__alpha-adaptin	cell
BIOMASS_PSS	BIOMASS	PSS	AT5G40480	EMB3012__embryo defective 3012	protein
BIOMASS_PSS	BIOMASS	PSS	AT5G40490	HLP1_RBGD5__RNA-binding (RRM/RBD/RNP motifs) family protein	RNA
BIOMASS_PSS	BIOMASS	PSS	AT5G40500		not assigned
BIOMASS_PSS	BIOMASS	PSS	AT5G40510	Sucrase/ferredoxin-like family protein	not assigned
BIOMASS_PSS	BIOMASS	PSS	AT5G40520		not assigned
BIOMASS_PSS	BIOMASS	PSS	AT5G40530	S-adenosyl-L-methionine-dependent methyltransferases superfamily protein	protein
BIOMASS_PSS	BIOMASS	PSS	AT5G43170	AZF3_ZF3__zinc-finger protein 3	RNA
BIOMASS_PSS	BIOMASS	PSS	AT5G43175	basic helix-loop-helix (bHLH) DNA-binding superfamily protein	RNA
BIOMASS_PSS	BIOMASS	PSS	AT5G43620	Pre-mRNA cleavage complex II	RNA
BIOMASS_PSS	BIOMASS	PSS	AT5G43630	TZP__zinc knuckle (CCHC-type) family protein	RNA
BIOMASS_PSS	BIOMASS	PSS	AT5G43640	Ribosomal protein S19 family protein	protein
BIOMASS_PSS	BIOMASS	PSS	AT5G43670	AtSEC23G__Sec23/Sec24 protein transport family protein	protein
BIOMASS_PSS	BIOMASS	PSS	AT5G43680		not assigned
BIOMASS_PSS	BIOMASS	PSS	AT5G43690	P-loop containing nucleoside triphosphate hydrolases superfamily protein	lipid metabolism
BIOMASS_PSS	BIOMASS	PSS	AT5G45715	pre-tRNA	protein
BIOMASS_PSS	BIOMASS	PSS	AT5G45720	AAA-type ATPase family protein	not assigned
BIOMASS_PSS	BIOMASS	PSS	AT5G45730	Cysteine/Histidine-rich C1 domain family protein	not assigned
BIOMASS_PSS	BIOMASS	PSS	AT5G45740	Ubiquitin domain-containing protein	not assigned
BIOMASS_PSS	BIOMASS	PSS	AT5G45745	pre-tRNA	protein
BIOMASS_PSS	BIOMASS	PSS	AT5G45750	AtRABA1c_RABA1c__RAB GTPase homolog A1C	signalling
BIOMASS_PSS	BIOMASS	PSS	AT5G45760	Transducin/WD40 repeat-like superfamily protein	signalling
BIOMASS_PSS	BIOMASS	PSS	AT5G45790	Ubiquitin carboxyl-terminal hydrolase family protein	not assigned
BIOMASS_PSS	BIOMASS	PSS	AT5G45800	MEE62__Leucine-rich repeat protein kinase family protein	signalling
BIOMASS_PSS	BIOMASS	PSS	AT5G45810	CIPK19_SnRK3.5__CBL-interacting protein kinase 19	protein
BIOMASS_PSS	BIOMASS	PSS	AT5G54870		not assigned
BIOMASS_PSS	BIOMASS	PSS	AT5G54880	DTW domain-containing protein	not assigned
BIOMASS_PSS	BIOMASS	PSS	AT5G54890	mCSF2__RNA-binding CRS1 / YhbY (CRM) domain-containing protein	not assigned
BIOMASS_PSS	BIOMASS	PSS	AT5G54900	ATRBP45A_RBP45A__RNA-binding protein 45A	RNA
BIOMASS_PSS	BIOMASS	PSS	AT5G54910	DEA(D/H)-box RNA helicase family protein	protein
BIOMASS_PSS	BIOMASS	PSS	AT5G54920		not assigned
BIOMASS_PSS	BIOMASS	PSS	AT5G54930	MNM1__AT hook motif-containing protein	RNA
BIOMASS_PSS	BIOMASS	PSS	AT5G54940	Translation initiation factor SUI1 family protein	protein
BIOMASS_PSS	BIOMASS	PSS	AT5G54950	Aconitase family protein	TCA / org transformation
BIOMASS_PSS	BIOMASS	PSS	AT5G62980	FOLB2__Dihydroneopterin aldolase	C1-metabolism
BIOMASS_PSS	BIOMASS	PSS	AT5G62990	emb1692__Ubiquitin carboxyl-terminal hydrolase family protein	not assigned
BIOMASS_PSS	BIOMASS	PSS	AT5G62998		not assigned
BIOMASS_PSS	BIOMASS	PSS	AT5G63000	Mitochondrial import inner membrane translocase subunit Tim17/Tim22/Tim23 family protein	not assigned
BIOMASS_PSS	BIOMASS	PSS	AT5G63010	Transducin/WD40 repeat-like superfamily protein	not assigned
BIOMASS_PSS	BIOMASS	PSS	AT5G63020	Disease resistance protein (CC-NBS-LRR class) family	stress
BIOMASS_PSS	BIOMASS	PSS	AT5G63070	Ribosomal protein S19 family protein	protein
BIOMASS_PSS	BIOMASS	PSS	AT5G63080	JMJ20__2-oxoglutarate (2OG) and Fe(II)-dependent oxygenase superfamily protein	RNA
BIOMASS_PSS	BIOMASS	PSS	AT5G63085	Plant thionin family protein	not assigned
BIOMASS_PSS	BIOMASS	PSS	AT5G64660	ATCMPG2_CMPG2__CYS, MET, PRO, and GLY protein 2	RNA
BIOMASS_PSS	BIOMASS	PSS	AT5G64667	IDL2__inflorescence deficient in abscission (IDA)-like 2	development
BIOMASS_PSS	BIOMASS	PSS	AT5G64670	Ribosomal protein L18e/L15 superfamily protein	protein
BIOMASS_PSS	BIOMASS	PSS	AT5G64680		not assigned
BIOMASS_PSS	BIOMASS	PSS	AT5G64690	neurofilament triplet H protein-related	not assigned
BIOMASS_PSS	BIOMASS	PSS	AT5G64700	UMAMIT21__nodulin MtN21 /EamA-like transporter family protein	development
BIOMASS_PSS	BIOMASS	PSS	AT5G64710	MNU1__Putative endonuclease or glycosyl hydrolase	not assigned
BIOMASS_PSS	BIOMASS	PSS	AT5G64720	EC1.5__Protein of unknown function (DUF1278)	not assigned
BIOMASS_PSS	BIOMASS	PSS	AT5G64730	Transducin/WD40 repeat-like superfamily protein	signalling
BIOMASS_PSS	BIOMASS	PSS	AT5G64735	pre-tRNA	protein
BIOMASS_PSS	BIOMASS	PSS	AT5G64740	CESA6_E112_IXR2_PRC1__cellulose synthase 6	cell wall
BIOMASS_PSS	BIOMASS	PSS	AT5G64750	ABR1__Integrase-type DNA-binding superfamily protein	RNA
BIOMASS_PSS	BIOMASS	PSS	AT5G64760	RPN5B__regulatory particle non-ATPase subunit 5B	protein
BIOMASS_PSS	BIOMASS	PSS	AT5G64770	CLEL 9_GLV2_RGF9	not assigned
BIOMASS_PSS	BIOMASS	PSS	AT5G64780	Uncharacterised conserved protein UCP009193	not assigned
BIOMASS_PSS	BIOMASS	PSS	AT5G64790	O-Glycosyl hydrolases family 17 protein	misc
BIOMASS_PSS	BIOMASS	PSS	AT5G64800	CLE21__CLAVATA3/ESR-RELATED 21	development
BIOMASS_PSS	BIOMASS	PSS	AT5G64810	ATWRKY51_WRKY51__WRKY DNA-binding protein 51	RNA
BIOMASS_PSS	BIOMASS	PSS	AT5G64813	LIP1__Ras-related small GTP-binding family protein	signalling
BIOMASS_PSS	BIOMASS	PSS	AT5G64816		not assigned
BIOMASS_PSS	BIOMASS	PSS	AT5G64820		not assigned
BIOMASS_PSS	BIOMASS	PSS	AT5G64830	programmed cell death 2 C-terminal domain-containing protein	cell
BIOMASS_PSS	BIOMASS	PSS	AT5G64840	ABCF5_ATGCN5_GCN5__general control non-repressible 5	transport
BIOMASS_PSS	BIOMASS	PSS	AT5G64850		not assigned
BIOMASS_PSS	BIOMASS	PSS	AT5G64855	pre-tRNA	protein
BIOMASS_PSS	BIOMASS	PSS	AT5G64860	AtDPE1_DPE1__disproportionating enzyme	major CHO metabolism
BIOMASS_PSS	BIOMASS	PSS	AT5G64870	SPFH/Band 7/PHB domain-containing membrane-associated protein family	not assigned
BIOMASS_PSS	BIOMASS	PSS	AT5G64880		not assigned
BIOMASS_PSV	BIOMASS	PSV	AT2G01080	Late embryogenesis abundant (LEA) hydroxyproline-rich glycoprotein family	not assigned
BIOMASS_PSV	BIOMASS	PSV	AT2G01090	Ubiquinol-cytochrome C reductase hinge protein	mitochondrial electron transport / ATP synthesis
BIOMASS_PSV	BIOMASS	PSV	AT2G01100		not assigned
BIOMASS_PSV	BIOMASS	PSV	AT2G01110	APG2_PGA2_TATC_UNE3__Sec-independent periplasmic protein translocase	protein
BIOMASS_PSV	BIOMASS	PSV	AT2G01120	ATORC4_ORC4__origin recognition complex subunit 4	cell
BIOMASS_PSV	BIOMASS	PSV	AT2G01130	DEA(D/H)-box RNA helicase family protein	DNA
BIOMASS_PSV	BIOMASS	PSV	AT2G01140	AtFBA3_FBA3_PDE345__Aldolase superfamily protein	PS
BIOMASS_PSV	BIOMASS	PSV	AT2G45220	AtPME17_PME17__Plant invertase/pectin methylesterase inhibitor superfamily	cell wall
BIOMASS_PSV	BIOMASS	PSV	AT2G45240	MAP1A__methionine aminopeptidase 1A	protein
BIOMASS_PSV	BIOMASS	PSV	AT2G45245	other RNA	not assigned
BIOMASS_PSV	BIOMASS	PSV	AT2G45250	Integral membrane protein hemolysin-III homolog	not assigned
BIOMASS_PSV	BIOMASS	PSV	AT2G45290	TKL2__Transketolase	OPP	PS
BIOMASS_PSV	BIOMASS	PSV	AT2G45300	RNA 3'-terminal phosphate cyclase/enolpyruvate transferase, alpha/beta	amino acid metabolism
BIOMASS_PSV	BIOMASS	PSV	AT2G45310	GAE4__UDP-D-glucuronate 4-epimerase 4	cell wall
BIOMASS_PSV	BIOMASS	PSV	AT2G45315	other RNA	micro RNA, natural antisense etc
BIOMASS_PSV	BIOMASS	PSV	AT2G45320		not assigned
BIOMASS_PSV	BIOMASS	PSV	AT2G45330	emb1067_TRPT__RNA 2'-phosphotransferase, Tpt1 / KptA family	development
BIOMASS_PSV	BIOMASS	PSV	AT2G45340	Leucine-rich repeat protein kinase family protein	signalling
BIOMASS_PSV	BIOMASS	PSV	AT3G43083	LCR33__low-molecular-weight cysteine-rich 33	stress
BIOMASS_PSV	BIOMASS	PSV	AT3G43110		not assigned
BIOMASS_PSV	BIOMASS	PSV	AT3G43120	SAUR39__SAUR-like auxin-responsive protein family	hormone metabolism
BIOMASS_PSV	BIOMASS	PSV	AT4G00590	N-terminal nucleophile aminohydrolases (Ntn hydrolases) superfamily protein	amino acid metabolism
BIOMASS_PSV	BIOMASS	PSV	AT4G00600	Amino acid dehydrogenase family protein	C1-metabolism
BIOMASS_PSV	BIOMASS	PSV	AT4G00610	DNA-binding storekeeper protein-related transcriptional regulator	RNA
BIOMASS_PSV	BIOMASS	PSV	AT4G00620	EMB3127__Amino acid dehydrogenase family protein	C1-metabolism
BIOMASS_PSV	BIOMASS	PSV	AT4G00630	ATKEA2_KEA2__K+ efflux antiporter 2	transport
BIOMASS_PSV	BIOMASS	PSV	AT4G00650	FLA_FRI_RSB7__FRIGIDA-like protein	development
BIOMASS_PSV	BIOMASS	PSV	AT4G00651		redox
BIOMASS_PSV	BIOMASS	PSV	AT4G00660	ATRH8_RH8__RNAhelicase-like 8	DNA
BIOMASS_PSV	BIOMASS	PSV	AT4G00670	Remorin family protein	RNA
BIOMASS_PSV	BIOMASS	PSV	AT4G00680	ADF8__actin depolymerizing factor 8	cell
BIOMASS_PSV	BIOMASS	PSV	AT4G00690	ULP1B__UB-like protease 1B	protein
BIOMASS_PSV	BIOMASS	PSV	AT4G00695		not assigned
BIOMASS_PSV	BIOMASS	PSV	AT4G00700	MCTP9__C2 calcium/lipid-binding plant phosphoribosyltransferase family protein	not assigned
BIOMASS_PSV	BIOMASS	PSV	AT4G00710	BSK3__BR-signaling kinase 3	protein
BIOMASS_PSV	BIOMASS	PSV	AT4G00720	ASKTHETA_ATSK32_SK32__shaggy-like protein kinase 32	protein
BIOMASS_PSV	BIOMASS	PSV	AT4G00730	AHDP_ANL2__Homeobox-leucine zipper family protein / lipid-binding START domain-containing protein	RNA
BIOMASS_PSV	BIOMASS	PSV	AT4G00870	bHLH014_bHLH14__basic helix-loop-helix (bHLH) DNA-binding superfamily protein	RNA
BIOMASS_PSV	BIOMASS	PSV	AT4G00872	Plant invertase/pectin methylesterase inhibitor superfamily protein	cell wall
BIOMASS_PSV	BIOMASS	PSV	AT4G00880	SAUR31__SAUR-like auxin-responsive protein family	hormone metabolism
BIOMASS_PSV	BIOMASS	PSV	AT4G00885	MIR165_MIR165B__MIR165/MIR165B; miRNA	micro RNA, natural antisense etc
BIOMASS_PSV	BIOMASS	PSV	AT4G00890	proline-rich family protein	not assigned
BIOMASS_PSV	BIOMASS	PSV	AT4G00893		not assigned
BIOMASS_PSV	BIOMASS	PSV	AT4G00895	ATPase, F1 complex, OSCP/delta subunit protein	PS
BIOMASS_PSV	BIOMASS	PSV	AT4G00900	ATECA2_ECA2__ER-type Ca2+-ATPase 2	transport
BIOMASS_PSV	BIOMASS	PSV	AT4G00905	NC domain-containing protein-related	not assigned
BIOMASS_PSV	BIOMASS	PSV	AT4G01080	MOAT4_TBL26__TRICHOME BIREFRINGENCE-LIKE 26	not assigned
BIOMASS_PSV	BIOMASS	PSV	AT4G01090	Protein of unknown function (DUF3133)	signalling
BIOMASS_PSV	BIOMASS	PSV	AT4G01100	ADNT1__adenine nucleotide transporter 1	transport
BIOMASS_PSV	BIOMASS	PSV	AT4G04720	AtCPK21_CPK21__calcium-dependent protein kinase 21	signalling
BIOMASS_PSV	BIOMASS	PSV	AT4G04730		not assigned
BIOMASS_PSV	BIOMASS	PSV	AT4G04740	ATCPK23_CPK23__calcium-dependent protein kinase 23	signalling
BIOMASS_PSV	BIOMASS	PSV	AT4G04745		not assigned
BIOMASS_PSV	BIOMASS	PSV	AT4G04750	Major facilitator superfamily protein	transport
BIOMASS_PSV	BIOMASS	PSV	AT4G04760	Major facilitator superfamily protein	transport
BIOMASS_PSV	BIOMASS	PSV	AT4G04770	ABC1_ABCI8_ATABC1_ATNAP1_LAF6__ATP binding cassette protein 1	protein
BIOMASS_PSV	BIOMASS	PSV	AT4G13195	CLE44__CLAVATA3/ESR-RELATED 44	not assigned
BIOMASS_PSV	BIOMASS	PSV	AT4G13200		not assigned
BIOMASS_PSV	BIOMASS	PSV	AT4G14640	AtCML8_CAM8_CML8__calmodulin 8	signalling
BIOMASS_PSV	BIOMASS	PSV	AT4G14650		not assigned
BIOMASS_PSV	BIOMASS	PSV	AT4G14660	NRPE7__RNA polymerase Rpb7-like, N-terminal domain	RNA
BIOMASS_PSV	BIOMASS	PSV	AT4G22250	RING/U-box superfamily protein	protein
BIOMASS_PSV	BIOMASS	PSV	AT4G22260	IM_IM1_PTOX__Alternative oxidase family protein	PS
BIOMASS_PSV	BIOMASS	PSV	AT4G22270	ATMRB1_MRB1__Protein of unknown function (DUF3537)	not assigned
BIOMASS_PSV	BIOMASS	PSV	AT4G22510		not assigned
BIOMASS_PSV	BIOMASS	PSV	AT4G22513	Bifunctional inhibitor/lipid-transfer protein/seed storage 2S albumin superfamily protein	misc
BIOMASS_PSV	BIOMASS	PSV	AT4G22517	Bifunctional inhibitor/lipid-transfer protein/seed storage 2S albumin superfamily protein	misc
BIOMASS_PSV	BIOMASS	PSV	AT4G22520	Bifunctional inhibitor/lipid-transfer protein/seed storage 2S albumin superfamily protein	misc
BIOMASS_PSV	BIOMASS	PSV	AT4G22530	S-adenosyl-L-methionine-dependent methyltransferases superfamily protein	development
BIOMASS_PSV	BIOMASS	PSV	AT4G22540	ORP2A__OSBP(oxysterol binding protein)-related protein 2A	cell
BIOMASS_PSV	BIOMASS	PSV	AT4G23140	CRK6__cysteine-rich RLK (RECEPTOR-like protein kinase) 6	signalling
BIOMASS_PSV	BIOMASS	PSV	AT4G23150	CRK7__cysteine-rich RLK (RECEPTOR-like protein kinase) 7	signalling
BIOMASS_PSV	BIOMASS	PSV	AT4G23160	CRK8__cysteine-rich RLK (RECEPTOR-like protein kinase) 8	signalling
BIOMASS_PSV	BIOMASS	PSV	AT5G46760	MYC3__Basic helix-loop-helix (bHLH) DNA-binding family protein	RNA
BIOMASS_PSV	BIOMASS	PSV	AT5G46770		not assigned
BIOMASS_PSV	BIOMASS	PSV	AT5G46780	VQ motif-containing protein	not assigned
BIOMASS_PSV	BIOMASS	PSV	AT5G46790	PYL1_RCAR12__PYR1-like 1	not assigned
BIOMASS_PSV	BIOMASS	PSV	AT5G59230	transcription factor-related	RNA
BIOMASS_PSV	BIOMASS	PSV	AT5G59240	Ribosomal protein S8e family protein	protein
BIOMASS_PSV	BIOMASS	PSV	AT5G59250	HP59_pSUT__Major facilitator superfamily protein	transport
BIOMASS_PSV	BIOMASS	PSV	AT5G59260	LecRK-II.1__Concanavalin A-like lectin protein kinase family protein	signalling
BIOMASS_PSV	BIOMASS	PSV	AT5G59270	LecRK-II.2__Concanavalin A-like lectin protein kinase family protein	protein
BIOMASS_PSV	BIOMASS	PSV	AT5G59280	APUM16_PUM16__pumilio 16	not assigned
BIOMASS_PSV	BIOMASS	PSV	AT5G59290	ATUXS3_UXS3__UDP-glucuronic acid decarboxylase 3	cell wall
BIOMASS_PSV	BIOMASS	PSV	AT5G59300	ATUBC7_UBC7__ubiquitin carrier protein 7	protein
BIOMASS_PSV	BIOMASS	PSV	AT5G59305		not assigned
BIOMASS_PSV	BIOMASS	PSV	AT5G59310	AtLtpI-11_LTP4__lipid transfer protein 4	lipid metabolism
BIOMASS_PSV	BIOMASS	PSV	AT5G59320	LTP3__lipid transfer protein 3	lipid metabolism
BIOMASS_PSV	BIOMASS	PSV	AT5G59330	Bifunctional inhibitor/lipid-transfer protein/seed storage 2S albumin superfamily protein	not assigned
BIOMASS_PSV	BIOMASS	PSV	AT5G59340	WOX2__WUSCHEL related homeobox 2	RNA
BIOMASS_PSV	BIOMASS	PSV	AT5G59350		not assigned
BIOMASS_PSV	BIOMASS	PSV	AT5G62980	FOLB2__Dihydroneopterin aldolase	C1-metabolism
BIOMASS_PSV	BIOMASS	PSV	AT5G62990	emb1692__Ubiquitin carboxyl-terminal hydrolase family protein	not assigned
BIOMASS_PSV	BIOMASS	PSV	AT5G62998		not assigned
BIOMASS_PSV	BIOMASS	PSV	AT5G63000	Mitochondrial import inner membrane translocase subunit Tim17/Tim22/Tim23 family protein	not assigned
BIOMASS_PSV	BIOMASS	PSV	AT5G63010	Transducin/WD40 repeat-like superfamily protein	not assigned
BIOMASS_PSV	BIOMASS	PSV	AT5G63020	Disease resistance protein (CC-NBS-LRR class) family	stress
BIOMASS_PSV	BIOMASS	PSV	AT5G63160	BT1__BTB and TAZ domain protein 1	protein
BIOMASS_PSV	BIOMASS	PSV	AT5G63168		not assigned
BIOMASS_PSV	BIOMASS	PSV	AT5G63170	GDSL-like Lipase/Acylhydrolase superfamily protein	misc
BIOMASS_PSV	BIOMASS	PSV	AT5G63180	Pectin lyase-like superfamily protein	cell wall
BIOMASS_PVV	BIOMASS	PVV	AT1G30460	ATCPSF30_CPSF30_OXT6__cleavage and polyadenylation specificity factor 30	RNA
BIOMASS_PVV	BIOMASS	PVV	AT1G30470	SIT4 phosphatase-associated family protein	metal handling
BIOMASS_PVV	BIOMASS	PVV	AT1G30473	Heavy metal transport/detoxification superfamily protein	metal handling
BIOMASS_PVV	BIOMASS	PVV	AT1G30475		not assigned
BIOMASS_PVV	BIOMASS	PVV	AT1G30480	DRT111_RSN2_SFPS__D111/G-patch domain-containing protein	DNA
BIOMASS_PVV	BIOMASS	PVV	AT1G30490	ATHB9_PHV__Homeobox-leucine zipper family protein / lipid-binding START domain-containing protein	RNA
BIOMASS_PVV	BIOMASS	PVV	AT2G02850	ARPN__plantacyanin	misc
BIOMASS_PVV	BIOMASS	PVV	AT2G02860	ATSUC3_ATSUT2_SUC3_SUT2__sucrose transporter 2	transport
BIOMASS_PVV	BIOMASS	PVV	AT2G02870	Galactose oxidase/kelch repeat superfamily protein	protein
BIOMASS_PVV	BIOMASS	PVV	AT2G05335	SCRL15__SCR-like 15	stress
BIOMASS_PVV	BIOMASS	PVV	AT2G05350		not assigned
BIOMASS_PVV	BIOMASS	PVV	AT2G05360		not assigned
BIOMASS_PVV	BIOMASS	PVV	AT2G05370		not assigned
BIOMASS_PVV	BIOMASS	PVV	AT2G05380	GRP3S__glycine-rich protein 3 short isoform	not assigned
BIOMASS_PVV	BIOMASS	PVV	AT2G05400	Ubiquitin-specific protease family C19-related protein	not assigned
BIOMASS_PVV	BIOMASS	PVV	AT2G05410	TRAF-like family protein	protein
BIOMASS_PVV	BIOMASS	PVV	AT2G05420	TRAF-like family protein	not assigned
BIOMASS_PVV	BIOMASS	PVV	AT2G05430	Ubiquitin-specific protease family C19-related protein	not assigned
BIOMASS_PVV	BIOMASS	PVV	AT2G05645		not assigned
BIOMASS_PVV	BIOMASS	PVV	AT2G05710	ACO3__aconitase 3	TCA / org transformation
BIOMASS_PVV	BIOMASS	PVV	AT2G42840	PDF1__protodermal factor 1	development
BIOMASS_PVV	BIOMASS	PVV	AT2G42850	CYP718__cytochrome P450, family 718	misc
BIOMASS_PVV	BIOMASS	PVV	AT2G42860		not assigned
BIOMASS_PVV	BIOMASS	PVV	AT2G42870	HLH1_PAR1__phy rapidly regulated 1	not assigned
BIOMASS_PVV	BIOMASS	PVV	AT2G42880	ATMPK20_MPK20__MAP kinase 20	signalling
BIOMASS_PVV	BIOMASS	PVV	AT2G42885	Defensin-like (DEFL) family protein	stress
BIOMASS_PVV	BIOMASS	PVV	AT2G42890	AML2_ML2__MEI2-like 2	RNA
BIOMASS_PVV	BIOMASS	PVV	AT2G42900	Plant basic secretory protein (BSP) family protein	not assigned
BIOMASS_PVV	BIOMASS	PVV	AT3G29575	AFP3__ABI five binding protein 3	not assigned
BIOMASS_PVV	BIOMASS	PVV	AT3G29580	Arabidopsis phospholipase-like protein (PEARLI 4) with TRAF-like domain	not assigned
BIOMASS_PVV	BIOMASS	PVV	AT3G29590	AT5MAT__HXXXD-type acyl-transferase family protein	secondary metabolism
BIOMASS_PVV	BIOMASS	PVV	AT4G00590	N-terminal nucleophile aminohydrolases (Ntn hydrolases) superfamily protein	amino acid metabolism
BIOMASS_PVV	BIOMASS	PVV	AT4G00600	Amino acid dehydrogenase family protein	C1-metabolism
BIOMASS_PVV	BIOMASS	PVV	AT4G00610	DNA-binding storekeeper protein-related transcriptional regulator	RNA
BIOMASS_PVV	BIOMASS	PVV	AT4G00620	EMB3127__Amino acid dehydrogenase family protein	C1-metabolism
BIOMASS_PVV	BIOMASS	PVV	AT4G00730	AHDP_ANL2__Homeobox-leucine zipper family protein / lipid-binding START domain-containing protein	RNA
BIOMASS_PVV	BIOMASS	PVV	AT4G00740	QUA3__S-adenosyl-L-methionine-dependent methyltransferases superfamily protein	stress
BIOMASS_PVV	BIOMASS	PVV	AT4G00750	S-adenosyl-L-methionine-dependent methyltransferases superfamily protein	stress
BIOMASS_PVV	BIOMASS	PVV	AT4G00752	UBX domain-containing protein	protein
BIOMASS_PVV	BIOMASS	PVV	AT4G00755	F-box family protein	protein
BIOMASS_PVV	BIOMASS	PVV	AT4G00760	APRR8_PRR8__pseudo-response regulator 8	RNA
BIOMASS_PVV	BIOMASS	PVV	AT4G00770	TRM9	not assigned
BIOMASS_PVV	BIOMASS	PVV	AT4G00780	TRAF-like family protein	not assigned
BIOMASS_PVV	BIOMASS	PVV	AT4G00860	AT0ZI1_ATOZI1__Protein of unknown function (DUF1138)	stress
BIOMASS_PVV	BIOMASS	PVV	AT4G00870	bHLH014_bHLH14__basic helix-loop-helix (bHLH) DNA-binding superfamily protein	RNA
BIOMASS_PVV	BIOMASS	PVV	AT4G00872	Plant invertase/pectin methylesterase inhibitor superfamily protein	cell wall
BIOMASS_PVV	BIOMASS	PVV	AT4G00880	SAUR31__SAUR-like auxin-responsive protein family	hormone metabolism
BIOMASS_PVV	BIOMASS	PVV	AT4G00885	MIR165_MIR165B__MIR165/MIR165B; miRNA	micro RNA, natural antisense etc
BIOMASS_PVV	BIOMASS	PVV	AT4G00890	proline-rich family protein	not assigned
BIOMASS_PVV	BIOMASS	PVV	AT4G00893		not assigned
BIOMASS_PVV	BIOMASS	PVV	AT4G00895	ATPase, F1 complex, OSCP/delta subunit protein	PS
BIOMASS_PVV	BIOMASS	PVV	AT4G00900	ATECA2_ECA2__ER-type Ca2+-ATPase 2	transport
BIOMASS_PVV	BIOMASS	PVV	AT4G00905	NC domain-containing protein-related	not assigned
BIOMASS_PVV	BIOMASS	PVV	AT4G00910	Aluminium activated malate transporter family protein	not assigned
BIOMASS_PVV	BIOMASS	PVV	AT4G00920	COP1-interacting protein-related	development
BIOMASS_PVV	BIOMASS	PVV	AT4G00930	CIP4.1__COP1-interacting protein 4.1	development
BIOMASS_PVV	BIOMASS	PVV	AT4G00940	AtDOF4.1_DOF4.1_ITD1__Dof-type zinc finger DNA-binding family protein	RNA
BIOMASS_PVV	BIOMASS	PVV	AT4G00950	MEE47__Protein of unknown function (DUF688)	RNA
BIOMASS_PVV	BIOMASS	PVV	AT4G00955		not assigned
BIOMASS_PVV	BIOMASS	PVV	AT4G00960	Protein kinase superfamily protein	signalling
BIOMASS_PVV	BIOMASS	PVV	AT4G00970	CRK41__cysteine-rich RLK (RECEPTOR-like protein kinase) 41	signalling
BIOMASS_PVV	BIOMASS	PVV	AT4G00975	other RNA	micro RNA, natural antisense etc
BIOMASS_PVV	BIOMASS	PVV	AT4G01010	ATCNGC13_CNGC13__cyclic nucleotide-gated channel 13	transport
BIOMASS_PVV	BIOMASS	PVV	AT4G01020	helicase domain-containing protein / IBR domain-containing protein / zinc finger protein-related	DNA
BIOMASS_PVV	BIOMASS	PVV	AT4G01023	RING/U-box superfamily protein	protein
BIOMASS_PVV	BIOMASS	PVV	AT4G01026	PYL7_RCAR2__PYR1-like 7	not assigned
BIOMASS_PVV	BIOMASS	PVV	AT4G01030	pentatricopeptide (PPR) repeat-containing protein	not assigned
BIOMASS_PVV	BIOMASS	PVV	AT4G01037	AtWTF1_WTF1__Ubiquitin carboxyl-terminal hydrolase family protein	not assigned
BIOMASS_PVV	BIOMASS	PVV	AT4G01040	Glycosyl hydrolase superfamily protein	not assigned
BIOMASS_PVV	BIOMASS	PVV	AT4G01050	TROL__thylakoid rhodanese-like	not assigned
BIOMASS_PVV	BIOMASS	PVV	AT4G01060	CPL3_ETC3__CAPRICE-like MYB3	RNA
BIOMASS_PVV	BIOMASS	PVV	AT4G01070	GT72B1_UGT72B1__UDP-Glycosyltransferase superfamily protein	secondary metabolism
BIOMASS_PVV	BIOMASS	PVV	AT4G01080	MOAT4_TBL26__TRICHOME BIREFRINGENCE-LIKE 26	not assigned
BIOMASS_PVV	BIOMASS	PVV	AT4G01090	Protein of unknown function (DUF3133)	signalling
BIOMASS_PVV	BIOMASS	PVV	AT4G01100	ADNT1__adenine nucleotide transporter 1	transport
BIOMASS_PVV	BIOMASS	PVV	AT4G01110		not assigned
BIOMASS_PVV	BIOMASS	PVV	AT4G01120	ATBZIP54_GBF2__G-box binding factor 2	RNA
BIOMASS_PVV	BIOMASS	PVV	AT4G01130	GDSL-like Lipase/Acylhydrolase superfamily protein	misc
BIOMASS_PVV	BIOMASS	PVV	AT4G01140	Protein of unknown function (DUF1191)	not assigned
BIOMASS_PVV	BIOMASS	PVV	AT4G01150	CURT1A	not assigned
BIOMASS_PVV	BIOMASS	PVV	AT4G01160	LRB3__BTB/POZ/Kelch-associated protein	not assigned
BIOMASS_PVV	BIOMASS	PVV	AT4G01170		not assigned
BIOMASS_PVV	BIOMASS	PVV	AT4G01180	XH/XS domain-containing protein	not assigned
BIOMASS_PVV	BIOMASS	PVV	AT4G01260	DNA-binding storekeeper protein-related transcriptional regulator	not assigned
BIOMASS_PVV	BIOMASS	PVV	AT4G01270	RING/U-box superfamily protein	protein
BIOMASS_PVV	BIOMASS	PVV	AT4G01280	RVE5__Homeodomain-like superfamily protein	RNA
BIOMASS_PVV	BIOMASS	PVV	AT4G01290	CBE1	not assigned
BIOMASS_PVV	BIOMASS	PVV	AT4G01310	PRPL5__Ribosomal L5P family protein	protein
BIOMASS_PVV	BIOMASS	PVV	AT4G01320	ATSTE24_STE24__Peptidase family M48 family protein	protein
BIOMASS_PVV	BIOMASS	PVV	AT4G01328		not assigned
BIOMASS_PVV	BIOMASS	PVV	AT4G01330	Protein kinase superfamily protein	PS
BIOMASS_PVV	BIOMASS	PVV	AT4G01335		RNA
BIOMASS_PVV	BIOMASS	PVV	AT4G01340	CHP-rich zinc finger protein-related	RNA
BIOMASS_PVV	BIOMASS	PVV	AT4G01350	Cysteine/Histidine-rich C1 domain family protein	not assigned
BIOMASS_PVV	BIOMASS	PVV	AT4G01355	pre-tRNA	protein
BIOMASS_PVV	BIOMASS	PVV	AT4G08760		protein
BIOMASS_PVV	BIOMASS	PVV	AT4G08770	Prx37__Peroxidase superfamily protein	misc
BIOMASS_PVV	BIOMASS	PVV	AT4G08780	Peroxidase superfamily protein	misc
BIOMASS_PVV	BIOMASS	PVV	AT4G09450	Duplicated homeodomain-like superfamily protein	RNA
BIOMASS_PVV	BIOMASS	PVV	AT4G09460	AtMYB6_MYB6__myb domain protein 6	RNA
BIOMASS_PVV	BIOMASS	PVV	AT4G09462	Carbohydrate-binding X8 domain superfamily protein	misc
BIOMASS_PVV	BIOMASS	PVV	AT4G18010	5PTASE2_AT5PTASE2_IP5PII__myo-inositol polyphosphate 5-phosphatase 2	minor CHO metabolism
BIOMASS_PVV	BIOMASS	PVV	AT4G18020	APRR2_PRR2__CheY-like two-component responsive regulator family protein	RNA
BIOMASS_PVV	BIOMASS	PVV	AT4G18030	S-adenosyl-L-methionine-dependent methyltransferases superfamily protein	stress
BIOMASS_PVV	BIOMASS	PVV	AT4G18050	ABCB9_PGP9__P-glycoprotein 9	transport
BIOMASS_PVV	BIOMASS	PVV	AT4G18060	SH3P3__SH3 domain-containing protein	not assigned
BIOMASS_PVV	BIOMASS	PVV	AT4G18070		not assigned
BIOMASS_PVV	BIOMASS	PVV	AT4G18080		not assigned
BIOMASS_PVV	BIOMASS	PVV	AT4G18090		not assigned
BIOMASS_PVV	BIOMASS	PVV	AT4G18100	Ribosomal protein L32e	protein
BIOMASS_PVV	BIOMASS	PVV	AT4G20090	EMB1025__Pentatricopeptide repeat (PPR) superfamily protein	not assigned
BIOMASS_PVV	BIOMASS	PVV	AT4G20095	Protein of unknown function (DUF626)	not assigned
BIOMASS_PVV	BIOMASS	PVV	AT4G20100	PQ-loop repeat family protein / transmembrane family protein	not assigned
BIOMASS_PVV	BIOMASS	PVV	AT4G20110	BP80-3;1_VSR3;1_VSR7__VACUOLAR SORTING RECEPTOR 7	protein
BIOMASS_PVV	BIOMASS	PVV	AT4G20115	pre-tRNA	protein
BIOMASS_PVV	BIOMASS	PVV	AT4G21680	AtNPF7.2_NPF7.2_NRT1.8__NITRATE TRANSPORTER 1.8	transport
BIOMASS_PVV	BIOMASS	PVV	AT4G21690	ATGA3OX3_GA3OX3__gibberellin 3-oxidase 3	hormone metabolism
BIOMASS_PVV	BIOMASS	PVV	AT4G21700	Protein of unknown function (DUF2921)	not assigned
BIOMASS_PVV	BIOMASS	PVV	AT4G21705	Tetratricopeptide repeat (TPR)-like superfamily protein	RNA
BIOMASS_PVV	BIOMASS	PVV	AT4G21710	EMB1989_NRPB2_RPB2__DNA-directed RNA polymerase family protein	RNA
BIOMASS_PVV	BIOMASS	PVV	AT4G21720		not assigned
BIOMASS_PVV	BIOMASS	PVV	AT4G21740		not assigned
BIOMASS_PVV	BIOMASS	PVV	AT4G21745	PAK-box/P21-Rho-binding family protein	not assigned
BIOMASS_PVV	BIOMASS	PVV	AT4G21750	ATML1__Homeobox-leucine zipper family protein / lipid-binding START domain-containing protein	RNA
BIOMASS_PVV	BIOMASS	PVV	AT4G21760	BGLU47__beta-glucosidase 47	misc
BIOMASS_PVV	BIOMASS	PVV	AT5G43190	Galactose oxidase/kelch repeat superfamily protein	protein
BIOMASS_PVV	BIOMASS	PVV	AT5G43200	Zinc finger, C3HC4 type (RING finger) family protein	protein
BIOMASS_PVV	BIOMASS	PVV	AT5G43210	Excinuclease ABC, C subunit, N-terminal	not assigned
BIOMASS_PVV	BIOMASS	PVV	AT5G43211		not assigned
BIOMASS_PVV	BIOMASS	PVV	AT5G43230		not assigned
BIOMASS_PVV	BIOMASS	PVV	AT5G43240	Protein of unknown function (DUF674)	not assigned
BIOMASS_PVV	BIOMASS	PVV	AT5G43525	AtLURE1.5_CRP810_1.5_LURE1.5__Putative membrane lipoprotein	stress
BIOMASS_PVV	BIOMASS	PVV	AT5G43530	RAD5B__Helicase protein with RING/U-box domain	DNA
BIOMASS_PVV	BIOMASS	PVV	AT5G43535	pre-tRNA	protein
BIOMASS_PVV	BIOMASS	PVV	AT5G43540	C2H2 and C2HC zinc fingers superfamily protein	RNA
BIOMASS_PVV	BIOMASS	PVV	AT5G43550	F-box associated ubiquitination effector family protein	not assigned
BIOMASS_PVV	BIOMASS	PVV	AT5G43560	MUSE14_TRAF1a__TRAF-like superfamily protein	not assigned
BIOMASS_PVV	BIOMASS	PVV	AT5G48300	ADG1_APS1__ADP glucose pyrophosphorylase 1	major CHO metabolism
BIOMASS_PVV	BIOMASS	PVV	AT5G48310	RASD1	not assigned
BIOMASS_PVV	BIOMASS	PVV	AT5G48320	Cysteine/Histidine-rich C1 domain family protein	not assigned
BIOMASS_PVV	BIOMASS	PVV	AT5G48412		not assigned
BIOMASS_PVV	BIOMASS	PVV	AT5G48420		not assigned
BIOMASS_PVV	BIOMASS	PVV	AT5G48430	Eukaryotic aspartyl protease family protein	not assigned
BIOMASS_PVV	BIOMASS	PVV	AT5G48440	FAD-dependent oxidoreductase family protein	not assigned
BIOMASS_PVV	BIOMASS	PVV	AT5G55505	pre-tRNA	protein
BIOMASS_PVV	BIOMASS	PVV	AT5G55507	hydroxyproline-rich glycoprotein family protein	not assigned
BIOMASS_PVV	BIOMASS	PVV	AT5G55508		not assigned
BIOMASS_PVV	BIOMASS	PVV	AT5G55510	HP22__Mitochondrial import inner membrane translocase subunit Tim17/Tim22/Tim23 family protein	protein
BIOMASS_PVV	BIOMASS	PVV	AT5G55520		cell
BIOMASS_PVV	BIOMASS	PVV	AT5G55530	Calcium-dependent lipid-binding (CaLB domain) family protein	stress
BIOMASS_PVV	BIOMASS	PVV	AT5G55540	LOP1_TRN1__tornado 1	development	hormone metabolism
BIOMASS_PVV	BIOMASS	PVV	AT5G55550	RNA-binding (RRM/RBD/RNP motifs) family protein	RNA
BIOMASS_PVV	BIOMASS	PVV	AT5G55560	Protein kinase superfamily protein	protein
BIOMASS_PVV	BIOMASS	PVV	AT5G64290	DCT_DIT2.1__dicarboxylate transport 2.1	transport
BIOMASS_PVV	BIOMASS	PVV	AT5G64300	ATGCH_ATRIBA1_GCH_RFD1_RIBA1__GTP cyclohydrolase II	Co-factor and vitamine metabolism
BIOMASS_PVV	BIOMASS	PVV	AT5G64310	AGP1_ATAGP1__arabinogalactan protein 1	cell wall
BIOMASS_PVV	BIOMASS	PVV	AT5G64320	MTL1__Pentatricopeptide repeat (PPR) superfamily protein	not assigned
BIOMASS_SSS	BIOMASS	SSS	AT1G50880	F-box and associated interaction domains-containing protein	protein
BIOMASS_SSS	BIOMASS	SSS	AT1G50890	ARM repeat superfamily protein	not assigned
BIOMASS_SSS	BIOMASS	SSS	AT1G50900	GDC1_LTD__Ankyrin repeat family protein	not assigned
BIOMASS_SSS	BIOMASS	SSS	AT1G50910		not assigned
BIOMASS_SSS	BIOMASS	SSS	AT1G50920	Nog1-1__Nucleolar GTP-binding protein	signalling	protein
BIOMASS_SSS	BIOMASS	SSS	AT1G50930	VUP2	not assigned
BIOMASS_SSS	BIOMASS	SSS	AT1G66020	TPS26__Terpenoid cyclases/Protein prenyltransferases superfamily protein	secondary metabolism
BIOMASS_SSS	BIOMASS	SSS	AT1G66030	CYP96A14P__cytochrome P450, family 96, subfamily A, polypeptide 14 pseudogene	misc
BIOMASS_SSS	BIOMASS	SSS	AT1G66040	ORTH4_VIM4__Zinc finger (C3HC4-type RING finger) family protein	protein
BIOMASS_SSS	BIOMASS	SSS	AT1G66045		not assigned
BIOMASS_SSS	BIOMASS	SSS	AT1G68560	ATXYL1_AXY3_GH31_TRG1_XYL1__alpha-xylosidase 1	misc
BIOMASS_SSS	BIOMASS	SSS	AT1G68568	other RNA	micro RNA, natural antisense etc
BIOMASS_SSS	BIOMASS	SSS	AT1G68570	AtNPF3.1_NPF3.1__Major facilitator superfamily protein	transport
BIOMASS_SSS	BIOMASS	SSS	AT1G68580	agenet domain-containing protein / bromo-adjacent homology (BAH) domain-containing protein	RNA
BIOMASS_SSS	BIOMASS	SSS	AT1G68585		not assigned
BIOMASS_SSS	BIOMASS	SSS	AT1G68590	PSRP3/1__Ribosomal protein PSRP-3/Ycf65	protein
BIOMASS_SSS	BIOMASS	SSS	AT1G68600	Aluminium activated malate transporter family protein	not assigned
BIOMASS_SSS	BIOMASS	SSS	AT1G68610	PCR11__PLANT CADMIUM RESISTANCE 11	not assigned
BIOMASS_SSS	BIOMASS	SSS	AT1G68620	alpha/beta-Hydrolases superfamily protein	lipid metabolism
BIOMASS_SSS	BIOMASS	SSS	AT1G68630	PLAC8 family protein	not assigned
BIOMASS_SSS	BIOMASS	SSS	AT1G68640	PAN_TGA8__bZIP transcription factor family protein	RNA
BIOMASS_SSS	BIOMASS	SSS	AT1G68650	Uncharacterized protein family (UPF0016)	not assigned
BIOMASS_SSS	BIOMASS	SSS	AT1G68660	AtClpS1_ClpS1__Ribosomal protein L12/ ATP-dependent Clp protease adaptor protein ClpS family protein	protein
BIOMASS_SSS	BIOMASS	SSS	AT1G68670	HHO2_NIGT1.2__myb-like transcription factor family protein	RNA
BIOMASS_SSS	BIOMASS	SSS	AT1G68680		not assigned
BIOMASS_SSS	BIOMASS	SSS	AT1G68690	AtPERK9_PERK9__Protein kinase superfamily protein	signalling
BIOMASS_SSS	BIOMASS	SSS	AT1G68700		not assigned
BIOMASS_SSS	BIOMASS	SSS	AT1G68710	ATPase E1-E2 type family protein / haloacid dehalogenase-like hydrolase family protein	RNA
BIOMASS_SSS	BIOMASS	SSS	AT1G68720	ATTADA_TADA_TADA1__tRNA arginine adenosine deaminase	nucleotide metabolism
BIOMASS_SSS	BIOMASS	SSS	AT1G68725	AGP19_ATAGP19__arabinogalactan protein 19	cell wall
BIOMASS_SSS	BIOMASS	SSS	AT1G68730	Zim17-type zinc finger protein	RNA
BIOMASS_SSS	BIOMASS	SSS	AT1G68740	PHO1;H1__EXS (ERD1/XPR1/SYG1) family protein	transport
BIOMASS_SSS	BIOMASS	SSS	AT1G69710	Regulator of chromosome condensation (RCC1) family with FYVE zinc finger domain	cell
BIOMASS_SSS	BIOMASS	SSS	AT1G69720	HO3__heme oxygenase 3	tetrapyrrole synthesis
BIOMASS_SSS	BIOMASS	SSS	AT1G69730	Wall-associated kinase family protein	signalling
BIOMASS_SSS	BIOMASS	SSS	AT1G69740	ALAD1_HEMB1__Aldolase superfamily protein	tetrapyrrole synthesis
BIOMASS_SSS	BIOMASS	SSS	AT1G69750	ATCOX19-2_COX19-2__cytochrome c oxidase 19-2	mitochondrial electron transport / ATP synthesis
BIOMASS_SSS	BIOMASS	SSS	AT1G70290	ATTPS8_ATTPSC_TPS8__trehalose-6-phosphatase synthase S8	minor CHO metabolism
BIOMASS_SSS	BIOMASS	SSS	AT1G70300	KUP6__K+ uptake permease 6	transport
BIOMASS_SSS	BIOMASS	SSS	AT1G70310	SPDS2__spermidine synthase 2	polyamine metabolism
BIOMASS_SSS	BIOMASS	SSS	AT1G70320	UPL2__ubiquitin-protein ligase 2	protein
BIOMASS_SSS	BIOMASS	SSS	AT1G80740	CMT1_DMT4__chromomethylase 1	RNA
BIOMASS_SSS	BIOMASS	SSS	AT1G80745	Transcription factor TFIIIC, tau55-related protein	not assigned
BIOMASS_SSS	BIOMASS	SSS	AT1G80750	RPL7A__Ribosomal protein L30/L7 family protein	protein
BIOMASS_SSS	BIOMASS	SSS	AT1G80760	NIP6_NIP6;1_NLM7__NOD26-like intrinsic protein 6;1	transport
BIOMASS_SSS	BIOMASS	SSS	AT1G80770	PDE318__P-loop containing nucleoside triphosphate hydrolases superfamily protein	not assigned
BIOMASS_SSS	BIOMASS	SSS	AT1G80780	Polynucleotidyl transferase, ribonuclease H-like superfamily protein	RNA
BIOMASS_SSS	BIOMASS	SSS	AT1G80790	FDM5__XH/XS domain-containing protein	RNA
BIOMASS_SSS	BIOMASS	SSS	AT1G80810	AtPDS5D_PDS5D_SL2__Tudor/PWWP/MBT superfamily protein	not assigned
BIOMASS_SSS	BIOMASS	SSS	AT1G80820	ATCCR2_CCR2__cinnamoyl coa reductase	secondary metabolism
BIOMASS_SSS	BIOMASS	SSS	AT1G80830	ATNRAMP1_NRAMP1_PMIT1__natural resistance-associated macrophage protein 1	transport
BIOMASS_SSS	BIOMASS	SSS	AT1G80831		not assigned
BIOMASS_SSS	BIOMASS	SSS	AT1G80840	ATWRKY40_WRKY40__WRKY DNA-binding protein 40	RNA
BIOMASS_SSS	BIOMASS	SSS	AT1G80850	DNA glycosylase superfamily protein	DNA
BIOMASS_SSS	BIOMASS	SSS	AT1G80860	ATPLMT_PLMT__phospholipid N-methyltransferase	not assigned
BIOMASS_SSS	BIOMASS	SSS	AT1G80865		not assigned
BIOMASS_SSS	BIOMASS	SSS	AT1G80870	Protein kinase superfamily protein	protein
BIOMASS_SSS	BIOMASS	SSS	AT1G80880	Tetratricopeptide repeat (TPR)-like superfamily protein	not assigned
BIOMASS_SSS	BIOMASS	SSS	AT1G80890	OEP9.2	not assigned
BIOMASS_SSS	BIOMASS	SSS	AT1G80900	ATMGT1_MGT1_MRS2-10__magnesium transporter 1	transport
BIOMASS_SSS	BIOMASS	SSS	AT1G80910	CCZ1b__Protein of unknown function (DUF1712)	not assigned
BIOMASS_SSS	BIOMASS	SSS	AT1G80920	AtJ8_AtToc12_DJC22_J8_Toc12__Chaperone DnaJ-domain superfamily protein	stress
BIOMASS_SSS	BIOMASS	SSS	AT1G80930	MIF4G domain-containing protein / MA3 domain-containing protein	RNA
BIOMASS_SSS	BIOMASS	SSS	AT1G80940		not assigned
BIOMASS_SSS	BIOMASS	SSS	AT1G80950	AtLPEAT1_LPEAT1__Phospholipid/glycerol acyltransferase family protein	misc
BIOMASS_SSS	BIOMASS	SSS	AT1G80960	F-box and Leucine Rich Repeat domains containing protein	protein
BIOMASS_SSS	BIOMASS	SSS	AT1G80970	XH domain-containing protein	not assigned
BIOMASS_SSS	BIOMASS	SSS	AT2G05810	ARM repeat superfamily protein	not assigned
BIOMASS_SSS	BIOMASS	SSS	AT2G05830	MTI1_MTI1__NagB/RpiA/CoA transferase-like superfamily protein	protein
BIOMASS_SSS	BIOMASS	SSS	AT2G15900	Phox-associated domain;Phox-like;Sorting nexin, C-terminal	signalling
BIOMASS_SSS	BIOMASS	SSS	AT2G15910	CSL zinc finger domain-containing protein	RNA
BIOMASS_SSS	BIOMASS	SSS	AT2G15930		not assigned
BIOMASS_SSS	BIOMASS	SSS	AT2G15950	pre-tRNA	protein
BIOMASS_SSS	BIOMASS	SSS	AT2G15960		not assigned
BIOMASS_SSS	BIOMASS	SSS	AT2G15970	ATCOR413-PM1_ATCYP19_COR413-PM1_FL3-5A3_WCOR413_WCOR413-LIKE__cold regulated 413 plasma membrane 1	stress
BIOMASS_SSS	BIOMASS	SSS	AT2G16900	Arabidopsis phospholipase-like protein (PEARLI 4) family	not assigned
BIOMASS_SSS	BIOMASS	SSS	AT2G16910	AMS__basic helix-loop-helix (bHLH) DNA-binding superfamily protein	RNA
BIOMASS_SSS	BIOMASS	SSS	AT2G16920	PFU2_UBC23__ubiquitin-conjugating enzyme 23	protein
BIOMASS_SSS	BIOMASS	SSS	AT2G16930	Ribosomal protein L27 family protein	protein
BIOMASS_SSS	BIOMASS	SSS	AT2G33240	ATXID_XID__myosin XI D	cell
BIOMASS_SSS	BIOMASS	SSS	AT2G33250		not assigned
BIOMASS_SSS	BIOMASS	SSS	AT2G33255	Haloacid dehalogenase-like hydrolase (HAD) superfamily protein	not assigned
BIOMASS_SSS	BIOMASS	SSS	AT2G33260	Tryptophan/tyrosine permease	transport
BIOMASS_SSS	BIOMASS	SSS	AT2G33270	ACHT3__atypical CYS HIS rich thioredoxin 3	redox
BIOMASS_SSS	BIOMASS	SSS	AT2G33280	Major facilitator superfamily protein	transport
BIOMASS_SSS	BIOMASS	SSS	AT2G33290	ATSUVH2_SDG3_SUVH2__SU(VAR)3-9 homolog 2	RNA
BIOMASS_SSS	BIOMASS	SSS	AT2G33300	Transcription elongation factor (TFIIS) family protein	not assigned
BIOMASS_SSS	BIOMASS	SSS	AT2G33310	IAA13__auxin-induced protein 13	RNA	hormone metabolism
BIOMASS_SSS	BIOMASS	SSS	AT2G33320	Calcium-dependent lipid-binding (CaLB domain) family protein	RNA
BIOMASS_SSS	BIOMASS	SSS	AT2G33330	PDLP3__plasmodesmata-located protein 3	signalling
BIOMASS_SSS	BIOMASS	SSS	AT2G33340	MAC3B__MOS4-associated complex 3B	RNA
BIOMASS_SSS	BIOMASS	SSS	AT2G33350	CCT motif family protein	RNA
BIOMASS_SSS	BIOMASS	SSS	AT2G33360	Protein of unknown function (DUF3527)	not assigned
BIOMASS_SSS	BIOMASS	SSS	AT2G33370	Ribosomal protein L14p/L23e family protein	protein
BIOMASS_SSS	BIOMASS	SSS	AT2G33380	AtCLO3_AtRD20_CLO-3_CLO3_PXG3_RD20__Caleosin-related family protein	signalling
BIOMASS_SSS	BIOMASS	SSS	AT2G33385	arpc2b__actin-related protein C2B	cell
BIOMASS_SSS	BIOMASS	SSS	AT2G33390		not assigned
BIOMASS_SSS	BIOMASS	SSS	AT2G33400		not assigned
BIOMASS_SSS	BIOMASS	SSS	AT2G33410	RBGD2__RNA-binding (RRM/RBD/RNP motifs) family protein	RNA
BIOMASS_SSS	BIOMASS	SSS	AT2G33420	Protein of unknown function (DUF810)	not assigned
BIOMASS_SSS	BIOMASS	SSS	AT2G33430	DAL_DAL1_MORF2__differentiation and greening-like 1	development
BIOMASS_SSS	BIOMASS	SSS	AT2G33435	RNA-binding (RRM/RBD/RNP motifs) family protein	RNA
BIOMASS_SSS	BIOMASS	SSS	AT2G33440		RNA
BIOMASS_SSS	BIOMASS	SSS	AT2G33450	PRPL28__Ribosomal L28 family	protein
BIOMASS_SSS	BIOMASS	SSS	AT2G33460	RIC1__ROP-interactive CRIB motif-containing protein 1	signalling
BIOMASS_SSS	BIOMASS	SSS	AT2G33705	F-box family protein	protein
BIOMASS_SSS	BIOMASS	SSS	AT2G33710	Integrase-type DNA-binding superfamily protein	RNA
BIOMASS_SSS	BIOMASS	SSS	AT2G33720	AP2/B3-like transcriptional factor family protein	RNA
BIOMASS_SSS	BIOMASS	SSS	AT2G33730	SMA1__P-loop containing nucleoside triphosphate hydrolases superfamily protein	RNA
BIOMASS_SSS	BIOMASS	SSS	AT2G33735	Chaperone DnaJ-domain superfamily protein	stress
BIOMASS_SSS	BIOMASS	SSS	AT2G33740	CUTA__Nitrogen regulatory PII-like, alpha/beta	metal handling
BIOMASS_SSS	BIOMASS	SSS	AT2G33750	ATPUP2_PUP2__purine permease 2	transport
BIOMASS_SSS	BIOMASS	SSS	AT2G33760	Pentatricopeptide repeat (PPR) superfamily protein	not assigned
BIOMASS_SSS	BIOMASS	SSS	AT2G33770	ATUBC24_PHO2_UBC24__phosphate 2	protein
BIOMASS_SSS	BIOMASS	SSS	AT2G33775	RALF19_RALFL19__ralf-like 19	signalling
BIOMASS_SSS	BIOMASS	SSS	AT2G33780	MVQ2__VQ motif-containing protein	not assigned
BIOMASS_SSS	BIOMASS	SSS	AT3G19380	PUB25__plant U-box 25	RNA
BIOMASS_SSS	BIOMASS	SSS	AT3G19390	Granulin repeat cysteine protease family protein	protein
BIOMASS_SSS	BIOMASS	SSS	AT3G22942	AGG2_AtGG2__G-protein gamma subunit 2	signalling
BIOMASS_SSS	BIOMASS	SSS	AT3G22950	ARFC1_ATARFC1__ADP-ribosylation factor C1	protein
BIOMASS_SSS	BIOMASS	SSS	AT3G22960	PKP-ALPHA_PKP1__Pyruvate kinase family protein	glycolysis
BIOMASS_SSS	BIOMASS	SSS	AT3G22961	Paired amphipathic helix (PAH2) superfamily protein	not assigned
BIOMASS_SSS	BIOMASS	SSS	AT3G22968		not assigned
BIOMASS_SSS	BIOMASS	SSS	AT3G24350	ATSYP32_SYP32__syntaxin of plants 32	cell
BIOMASS_SSS	BIOMASS	SSS	AT3G24360	ATP-dependent caseinolytic (Clp) protease/crotonase family protein	lipid metabolism	amino acid metabolism
BIOMASS_SSS	BIOMASS	SSS	AT3G24420	DLK2__alpha/beta-Hydrolases superfamily protein	not assigned
BIOMASS_SSS	BIOMASS	SSS	AT4G00870	bHLH014_bHLH14__basic helix-loop-helix (bHLH) DNA-binding superfamily protein	RNA
BIOMASS_SSS	BIOMASS	SSS	AT4G00872	Plant invertase/pectin methylesterase inhibitor superfamily protein	cell wall
BIOMASS_SSS	BIOMASS	SSS	AT4G00880	SAUR31__SAUR-like auxin-responsive protein family	hormone metabolism
BIOMASS_SSS	BIOMASS	SSS	AT4G00885	MIR165_MIR165B__MIR165/MIR165B; miRNA	micro RNA, natural antisense etc
BIOMASS_SSS	BIOMASS	SSS	AT4G00890	proline-rich family protein	not assigned
BIOMASS_SSS	BIOMASS	SSS	AT4G00893		not assigned
BIOMASS_SSS	BIOMASS	SSS	AT4G00895	ATPase, F1 complex, OSCP/delta subunit protein	PS
BIOMASS_SSS	BIOMASS	SSS	AT4G00900	ATECA2_ECA2__ER-type Ca2+-ATPase 2	transport
BIOMASS_SSS	BIOMASS	SSS	AT4G00905	NC domain-containing protein-related	not assigned
BIOMASS_SSS	BIOMASS	SSS	AT4G00910	Aluminium activated malate transporter family protein	not assigned
BIOMASS_SSS	BIOMASS	SSS	AT4G00920	COP1-interacting protein-related	development
BIOMASS_SSS	BIOMASS	SSS	AT4G00930	CIP4.1__COP1-interacting protein 4.1	development
BIOMASS_SSS	BIOMASS	SSS	AT4G01080	MOAT4_TBL26__TRICHOME BIREFRINGENCE-LIKE 26	not assigned
BIOMASS_SSS	BIOMASS	SSS	AT4G01090	Protein of unknown function (DUF3133)	signalling
BIOMASS_SSS	BIOMASS	SSS	AT4G01100	ADNT1__adenine nucleotide transporter 1	transport
BIOMASS_SSS	BIOMASS	SSS	AT4G01110		not assigned
BIOMASS_SSS	BIOMASS	SSS	AT4G01120	ATBZIP54_GBF2__G-box binding factor 2	RNA
BIOMASS_SSS	BIOMASS	SSS	AT4G01130	GDSL-like Lipase/Acylhydrolase superfamily protein	misc
BIOMASS_SSS	BIOMASS	SSS	AT4G04632	Protein kinase superfamily protein	protein
BIOMASS_SSS	BIOMASS	SSS	AT4G04640	ATPC1__ATPase, F1 complex, gamma subunit protein	PS
BIOMASS_SSS	BIOMASS	SSS	AT4G04650	RNA-directed DNA polymerase (reverse transcriptase)-related family protein	not assigned
BIOMASS_SSS	BIOMASS	SSS	AT4G04670	AtTRM5c_TRM5c__Met-10+ like family protein / kelch repeat-containing protein	not assigned
BIOMASS_SSS	BIOMASS	SSS	AT4G11960	PGRL1B__PGR5-like B	PS
BIOMASS_SSS	BIOMASS	SSS	AT4G11970	YTH family protein	RNA
BIOMASS_SSS	BIOMASS	SSS	AT4G11980	ATNUDT14_ATNUDX14_NUDX14__nudix hydrolase homolog 14	nucleotide metabolism
BIOMASS_SSS	BIOMASS	SSS	AT4G11985	pre-tRNA	protein
BIOMASS_SSS	BIOMASS	SSS	AT4G22010	sks4__SKU5 similar 4	misc
BIOMASS_SSS	BIOMASS	SSS	AT4G22030	F-box family protein with a domain of unknown function (DUF295)	protein
BIOMASS_SSS	BIOMASS	SSS	AT4G22050	Eukaryotic aspartyl protease family protein	protein
BIOMASS_SSS	BIOMASS	SSS	AT4G23020	TRM11	not assigned
BIOMASS_SSS	BIOMASS	SSS	AT4G23030	MATE efflux family protein	transport
BIOMASS_SSS	BIOMASS	SSS	AT4G23040	Ubiquitin-like superfamily protein	protein
BIOMASS_SSS	BIOMASS	SSS	AT4G23050	PAS domain-containing protein tyrosine kinase family protein	signalling
BIOMASS_SSS	BIOMASS	SSS	AT4G23060	IQD22__IQ-domain 22	signalling
BIOMASS_SSS	BIOMASS	SSS	AT4G23070	ATRBL7_RBL7__RHOMBOID-like protein 7	protein
BIOMASS_SSS	BIOMASS	SSS	AT4G25690		not assigned
BIOMASS_SSS	BIOMASS	SSS	AT4G25700	B1_BCH1_BETA-OHASE 1_chy1__beta-hydroxylase 1	secondary metabolism
BIOMASS_SSS	BIOMASS	SSS	AT4G25707		not assigned
BIOMASS_SSS	BIOMASS	SSS	AT4G25710	Galactose oxidase/kelch repeat superfamily protein	protein
BIOMASS_SSS	BIOMASS	SSS	AT4G25719	other RNA	micro RNA, natural antisense etc
BIOMASS_SSS	BIOMASS	SSS	AT4G25720	ATQC_QC_QCT__glutaminyl cyclase	misc
BIOMASS_SSS	BIOMASS	SSS	AT4G25730	AtTRM7b_TRM7b__FtsJ-like methyltransferase family protein	protein
BIOMASS_SSS	BIOMASS	SSS	AT4G25740	RNA binding Plectin/S10 domain-containing protein	protein
BIOMASS_SSS	BIOMASS	SSS	AT4G25750	ABCG4__ABC-2 type transporter family protein	transport
BIOMASS_SSS	BIOMASS	SSS	AT4G35220	CYCLASE2__Cyclase family protein	DNA
BIOMASS_SSS	BIOMASS	SSS	AT4G35230	BSK1__BR-signaling kinase 1	protein
BIOMASS_SSS	BIOMASS	SSS	AT4G35240	Protein of unknown function (DUF630 and DUF632)	not assigned
BIOMASS_SSS	BIOMASS	SSS	AT4G35250	HCF244__NAD(P)-binding Rossmann-fold superfamily protein	not assigned
BIOMASS_SSS	BIOMASS	SSS	AT5G23212	Defensin-like (DEFL) family protein	stress
BIOMASS_SSS	BIOMASS	SSS	AT5G23220	NIC3__nicotinamidase 3	secondary metabolism
BIOMASS_SSS	BIOMASS	SSS	AT5G23230	NIC2__nicotinamidase 2	secondary metabolism
BIOMASS_SSS	BIOMASS	SSS	AT5G62390	ATBAG7_BAG7__BCL-2-associated athanogene 7	signalling
BIOMASS_SSS	BIOMASS	SSS	AT5G62400		not assigned
BIOMASS_SSS	BIOMASS	SSS	AT5G62410	ATCAP-E1_ATSMC4_SMC2_TTN3__structural maintenance of chromosomes 2	DNA
BIOMASS_SSS	BIOMASS	SSS	AT5G62420	NAD(P)-linked oxidoreductase superfamily protein	minor CHO metabolism
BIOMASS_SSS	BIOMASS	SSS	AT5G62500	ATEB1_ATEB1B_EB1B__end binding protein 1B	cell
BIOMASS_SSS	BIOMASS	SSS	AT5G62510	F-box family protein	protein
BIOMASS_SSS	BIOMASS	SSS	AT5G62520	SRO5__similar to RCD one 5	stress
BIOMASS_SSS	BIOMASS	SSS	AT5G62700	TUB3__tubulin beta chain 3	cell
BIOMASS_SSS	BIOMASS	SSS	AT5G62710	Leucine-rich repeat protein kinase family protein	signalling
BIOMASS_SSS	BIOMASS	SSS	AT5G62720	Integral membrane HPP family protein	not assigned
BIOMASS_SSS	BIOMASS	SSS	AT5G62730	Major facilitator superfamily protein	transport
BIOMASS_SSS	BIOMASS	SSS	AT5G62980	FOLB2__Dihydroneopterin aldolase	C1-metabolism
BIOMASS_SSS	BIOMASS	SSS	AT5G62990	emb1692__Ubiquitin carboxyl-terminal hydrolase family protein	not assigned
BIOMASS_SSS	BIOMASS	SSS	AT5G62998		not assigned
BIOMASS_SSS	BIOMASS	SSS	AT5G63000	Mitochondrial import inner membrane translocase subunit Tim17/Tim22/Tim23 family protein	not assigned
BIOMASS_SSS	BIOMASS	SSS	AT5G63010	Transducin/WD40 repeat-like superfamily protein	not assigned
BIOMASS_SSS	BIOMASS	SSS	AT5G63020	Disease resistance protein (CC-NBS-LRR class) family	stress
BIOMASS_SSS	BIOMASS	SSS	AT5G63030	GRXC1__Thioredoxin superfamily protein	redox
BIOMASS_SSS	BIOMASS	SSS	AT5G63040		not assigned
BIOMASS_SSS	BIOMASS	SSS	AT5G63050	EMB2759__embryo defective 2759	not assigned
BIOMASS_SSS	BIOMASS	SSS	AT5G63060	Sec14p-like phosphatidylinositol transfer family protein	transport
BIOMASS_SSS	BIOMASS	SSS	AT5G63070	Ribosomal protein S19 family protein	protein
BIOMASS_SSS	BIOMASS	SSS	AT5G63080	JMJ20__2-oxoglutarate (2OG) and Fe(II)-dependent oxygenase superfamily protein	RNA
BIOMASS_SSS	BIOMASS	SSS	AT5G63085	Plant thionin family protein	not assigned
BIOMASS_SSS	BIOMASS	SSS	AT5G63087	Plant thionin family protein	not assigned
BIOMASS_SSS	BIOMASS	SSS	AT5G63850	AAP4__amino acid permease 4	transport
BIOMASS_SSS	BIOMASS	SSS	AT5G63860	AtUVR8_UVR8__Regulator of chromosome condensation (RCC1) family protein	stress
BIOMASS_SSS	BIOMASS	SSS	AT5G63870	ATPP7_PP7__serine/threonine phosphatase 7	protein
BIOMASS_SSS	BIOMASS	SSS	AT5G63880	VPS20.1__SNF7 family protein	RNA
BIOMASS_SSS	BIOMASS	SSS	AT5G63890	ATHDH_HDH_HISN8__histidinol dehydrogenase	amino acid metabolism
BIOMASS_SSS	BIOMASS	SSS	AT5G63900	Acyl-CoA N-acyltransferase with RING/FYVE/PHD-type zinc finger domain	RNA
BIOMASS_SSS	BIOMASS	SSS	AT5G65305	pre-tRNA	protein
BIOMASS_SSS	BIOMASS	SSS	AT5G65310	ATHB-5_ATHB5_HB5__homeobox protein 5	RNA
BIOMASS_SSS	BIOMASS	SSS	AT5G65320	basic helix-loop-helix (bHLH) DNA-binding superfamily protein	RNA
BIOMASS_SSS	BIOMASS	SSS	AT5G65330	AGL78__AGAMOUS-like 78	RNA
BIOMASS_SSS	BIOMASS	SSS	AT5G65340	Protein of unknown function, DUF617	not assigned
BIOMASS_SSS	BIOMASS	SSS	AT5G65390	AGP7__arabinogalactan protein 7	cell wall
BIOMASS_SSS	BIOMASS	SSS	AT5G65400	alpha/beta-Hydrolases superfamily protein	not assigned
BIOMASS_SSS	BIOMASS	SSS	AT5G65410	ATHB25_HB25_ZFHD2_ZHD1__homeobox protein 25	RNA
BIOMASS_SSS	BIOMASS	SSS	AT5G65420	CYCD4;1__CYCLIN D4;1	cell
BIOMASS_SSS	BIOMASS	SSS	AT5G65430	14-3-3KAPPA_AtMIN10_GF14 KAPPA_GRF8__general regulatory factor 8	signalling
BIOMASS_SSS	BIOMASS	SSS	AT5G65440		not assigned
BIOMASS_SSS	BIOMASS	SSS	AT5G65445	pre-tRNA	protein
BIOMASS_SSV	BIOMASS	SSV	AT1G23201		not assigned
BIOMASS_SSV	BIOMASS	SSV	AT1G23205	Plant invertase/pectin methylesterase inhibitor superfamily protein	misc
BIOMASS_SSV	BIOMASS	SSV	AT1G23210	AtGH9B6_GH9B6__glycosyl hydrolase 9B6	misc
BIOMASS_SSV	BIOMASS	SSV	AT1G24764	ATMAP70-2_MAP70-2__microtubule-associated proteins 70-2	cell
BIOMASS_SSV	BIOMASS	SSV	AT1G24793	AtLpxC1_LpxC1__UDP-3-O-acyl N-acetylglycosamine deacetylase family protein	not assigned
BIOMASS_SSV	BIOMASS	SSV	AT1G27500	KLCR3__Tetratricopeptide repeat (TPR)-like superfamily protein	cell
BIOMASS_SSV	BIOMASS	SSV	AT1G27510	EX2__Protein of unknown function (DUF3506)	not assigned
BIOMASS_SSV	BIOMASS	SSV	AT1G27520	MNS5__Glycosyl hydrolase family 47 protein	misc
BIOMASS_SSV	BIOMASS	SSV	AT1G27530		not assigned
BIOMASS_SSV	BIOMASS	SSV	AT1G27540	Protein of unknown function (DUF295)	protein
BIOMASS_SSV	BIOMASS	SSV	AT1G63090	AtPP2-A11_PP2-A11__phloem protein 2-A11	cell
BIOMASS_SSV	BIOMASS	SSV	AT1G63100	GRAS family transcription factor	RNA
BIOMASS_SSV	BIOMASS	SSV	AT1G63105		not assigned
BIOMASS_SSV	BIOMASS	SSV	AT1G63110	GPI transamidase subunit PIG-U	cell
BIOMASS_SSV	BIOMASS	SSV	AT1G63120	ATRBL2_RBL2__RHOMBOID-like 2	protein
BIOMASS_SSV	BIOMASS	SSV	AT1G63130	RPF6__Tetratricopeptide repeat (TPR)-like superfamily protein	not assigned
BIOMASS_SSV	BIOMASS	SSV	AT1G68560	ATXYL1_AXY3_GH31_TRG1_XYL1__alpha-xylosidase 1	misc
BIOMASS_SSV	BIOMASS	SSV	AT1G68568	other RNA	micro RNA, natural antisense etc
BIOMASS_SSV	BIOMASS	SSV	AT1G68570	AtNPF3.1_NPF3.1__Major facilitator superfamily protein	transport
BIOMASS_SSV	BIOMASS	SSV	AT1G68580	agenet domain-containing protein / bromo-adjacent homology (BAH) domain-containing protein	RNA
BIOMASS_SSV	BIOMASS	SSV	AT1G68585		not assigned
BIOMASS_SSV	BIOMASS	SSV	AT1G68590	PSRP3/1__Ribosomal protein PSRP-3/Ycf65	protein
BIOMASS_SSV	BIOMASS	SSV	AT1G68600	Aluminium activated malate transporter family protein	not assigned
BIOMASS_SSV	BIOMASS	SSV	AT1G68610	PCR11__PLANT CADMIUM RESISTANCE 11	not assigned
BIOMASS_SSV	BIOMASS	SSV	AT1G68620	alpha/beta-Hydrolases superfamily protein	lipid metabolism
BIOMASS_SSV	BIOMASS	SSV	AT1G68630	PLAC8 family protein	not assigned
BIOMASS_SSV	BIOMASS	SSV	AT1G68640	PAN_TGA8__bZIP transcription factor family protein	RNA
BIOMASS_SSV	BIOMASS	SSV	AT1G68650	Uncharacterized protein family (UPF0016)	not assigned
BIOMASS_SSV	BIOMASS	SSV	AT1G68660	AtClpS1_ClpS1__Ribosomal protein L12/ ATP-dependent Clp protease adaptor protein ClpS family protein	protein
BIOMASS_SSV	BIOMASS	SSV	AT1G68670	HHO2_NIGT1.2__myb-like transcription factor family protein	RNA
BIOMASS_SSV	BIOMASS	SSV	AT1G68680		not assigned
BIOMASS_SSV	BIOMASS	SSV	AT1G68690	AtPERK9_PERK9__Protein kinase superfamily protein	signalling
BIOMASS_SSV	BIOMASS	SSV	AT1G68700		not assigned
BIOMASS_SSV	BIOMASS	SSV	AT1G68710	ATPase E1-E2 type family protein / haloacid dehalogenase-like hydrolase family protein	RNA
BIOMASS_SSV	BIOMASS	SSV	AT1G68720	ATTADA_TADA_TADA1__tRNA arginine adenosine deaminase	nucleotide metabolism
BIOMASS_SSV	BIOMASS	SSV	AT1G69710	Regulator of chromosome condensation (RCC1) family with FYVE zinc finger domain	cell
BIOMASS_SSV	BIOMASS	SSV	AT1G69720	HO3__heme oxygenase 3	tetrapyrrole synthesis
BIOMASS_SSV	BIOMASS	SSV	AT1G69730	Wall-associated kinase family protein	signalling
BIOMASS_SSV	BIOMASS	SSV	AT1G69740	ALAD1_HEMB1__Aldolase superfamily protein	tetrapyrrole synthesis
BIOMASS_SSV	BIOMASS	SSV	AT1G69750	ATCOX19-2_COX19-2__cytochrome c oxidase 19-2	mitochondrial electron transport / ATP synthesis
BIOMASS_SSV	BIOMASS	SSV	AT1G69760		not assigned
BIOMASS_SSV	BIOMASS	SSV	AT1G69770	CMT3__chromomethylase 3	RNA
BIOMASS_SSV	BIOMASS	SSV	AT2G33760	Pentatricopeptide repeat (PPR) superfamily protein	not assigned
BIOMASS_SSV	BIOMASS	SSV	AT2G33770	ATUBC24_PHO2_UBC24__phosphate 2	protein
BIOMASS_SSV	BIOMASS	SSV	AT2G33775	RALF19_RALFL19__ralf-like 19	signalling
BIOMASS_SSV	BIOMASS	SSV	AT3G08600	Protein of unknown function (DUF1191)	not assigned
BIOMASS_SSV	BIOMASS	SSV	AT3G08610		not assigned
BIOMASS_SSV	BIOMASS	SSV	AT3G08620	RNA-binding KH domain-containing protein	RNA
BIOMASS_SSV	BIOMASS	SSV	AT3G08630	RER2__Protein of unknown function (DUF3411)	not assigned
BIOMASS_SSV	BIOMASS	SSV	AT3G27870	ATPase E1-E2 type family protein / haloacid dehalogenase-like hydrolase family protein	transport
BIOMASS_SSV	BIOMASS	SSV	AT3G27880	Protein of unknown function (DUF1645)	not assigned
BIOMASS_SSV	BIOMASS	SSV	AT3G27884	sORF3__other RNA	not assigned
BIOMASS_SSV	BIOMASS	SSV	AT3G27890	NQR__NADPH:quinone oxidoreductase	mitochondrial electron transport / ATP synthesis
BIOMASS_SSV	BIOMASS	SSV	AT3G28170		not assigned
BIOMASS_SSV	BIOMASS	SSV	AT3G28180	ATCSLC04_ATCSLC4_CSLC04_CSLC04_CSLC4__Cellulose-synthase-like C4	cell wall
BIOMASS_SSV	BIOMASS	SSV	AT3G45390	LecRK-I.2__Concanavalin A-like lectin protein kinase family protein	protein
BIOMASS_SSV	BIOMASS	SSV	AT3G45400	exostosin family protein	cell wall
BIOMASS_SSV	BIOMASS	SSV	AT3G46200	ATNUDT9_AtNUDX9_NUDT9_NUDX9__nudix hydrolase homolog 9	nucleotide metabolism
BIOMASS_SSV	BIOMASS	SSV	AT3G46206		not assigned
BIOMASS_SSV	BIOMASS	SSV	AT3G61140	AtCSN1_ATFUS6_ATSK31_COP11_CSN1_EMB78_FUS6_SK31__26S proteasome, regulatory subunit Rpn7;Proteasome component (PCI) domain	signalling
BIOMASS_SSV	BIOMASS	SSV	AT3G61150	HD-GL2-1_HDG1__homeodomain GLABROUS 1	development
BIOMASS_SSV	BIOMASS	SSV	AT3G61160	Protein kinase superfamily protein	protein
BIOMASS_SSV	BIOMASS	SSV	AT3G61170	Tetratricopeptide repeat (TPR)-like superfamily protein	not assigned
[truncated: 6,894 more rows]

## Sheet: HD_transport
Trait_Treatment	Trait	Treatment	ksi	ID	Annotation	1st Process	2nd Process
HD_A	HD	A	2	AT3G19640	ATMGT4_MGT4_MRS2-3__magnesium transporter 4	transport
HD_A	HD	A	2	AT3G45650	AtNPF2.7_NAXT1_NPF2.7__nitrate excretion transporter1	transport
HD_A	HD	A	2	AT3G45660	Major facilitator superfamily protein	transport
HD_A	HD	A	2	AT3G45680	NPF2.3__Major facilitator superfamily protein	transport
HD_A	HD	A	2	AT3G45690	Major facilitator superfamily protein	transport
HD_A	HD	A	2	AT4G11440	Mitochondrial substrate carrier family protein	transport
HD_A	HD	A	2	AT4G18050	ABCB9_PGP9__P-glycoprotein 9	transport
HD_A	HD	A	2	AT4G18160	ATKCO6_ATTPK3_KCO6_TPK3__Ca2+ activated outward rectifying K+ channel 6	transport
HD_A	HD	A	2	AT4G18197	ATPUP7_PEX17_PUP7__purine permease 7	transport
HD_A	HD	A	2	AT4G18210	ATPUP10_PUP10__purine permease 10	transport
HD_A	HD	A	2	AT4G18220	Drugandmetabolite transporter superfamily protein	transport
HD_A	HD	A	2	AT4G18290	KAT2__potassium channel in Arabidopsis thaliana 2	transport
HD_A	HD	A	2	AT4G23640	ATKT3_KUP4_TRH1__Potassium transporter family protein	transport
HD_A	HD	A	2	AT5G64290	DCT_DIT2.1__dicarboxylate transport 2.1	transport
HD_AAA	HD	AAA	2	AT3G19553	PUT5__Amino acid permease family protein	transport
HD_AAA	HD	AAA	2	AT3G19640	ATMGT4_MGT4_MRS2-3__magnesium transporter 4	transport
HD_AAA	HD	AAA	2	AT4G19960	ATKUP9_HAK9_KT9_KUP9__K+ uptake permease 9	transport
HD_AAA	HD	AAA	2	AT4G23640	ATKT3_KUP4_TRH1__Potassium transporter family protein	transport
HD_AAA	HD	AAA	2	AT4G25950	VATG3__vacuolar ATP synthase G3	transport
HD_AAA	HD	AAA	2	AT4G25960	ABCB2_PGP2__P-glycoprotein 2	transport
HD_AAA	HD	AAA	2	AT4G26180	CoAc2__Mitochondrial substrate carrier family protein	transport
HD_AAA	HD	AAA	2	AT5G09710	Magnesium transporter CorA-like family protein	transport
HD_AAA	HD	AAA	2	AT5G09720	Magnesium transporter CorA-like family protein	transport
HD_AAA	HD	AAA	2	AT5G10180	AST68_SULTR2;1__slufate transporter 2;1	transport
HD_AAA	HD	AAA	2	AT5G10190	Major facilitator superfamily protein	transport
HD_PSV	HD	PSV	2	AT1G19450	Major facilitator superfamily protein	transport
HD_PSV	HD	PSV	2	AT3G05400	Major facilitator superfamily protein	transport
HD_PSV	HD	PSV	2	AT3G13050	AtNiaP_NiaP__Major facilitator superfamily protein	transport
HD_PSV	HD	PSV	2	AT3G13080	ABCC3_ATMRP3_MRP3_MRP3__multidrug resistance-associated protein 3	transport
HD_PSV	HD	PSV	2	AT3G13090	ABCC6_ATMRP8_MRP8__multidrug resistance-associated protein 8	transport
HD_PSV	HD	PSV	2	AT3G13100	ABCC7_ATMRP7_MRP7_MRP7__multidrug resistance-associated protein 7	transport
HD_PSV	HD	PSV	2	AT3G13220	ABCG26_AtABCG26_MSR02_WBC27__ABC-2 type transporter family protein	transport
HD_PSV	HD	PSV	2	AT3G13320	atcax2_CAX2__cation exchanger 2	transport
HD_PSV	HD	PSV	2	AT3G14410	Nucleotideandsugar transporter family protein	transport
HD_PSV	HD	PSV	2	AT3G19640	ATMGT4_MGT4_MRS2-3__magnesium transporter 4	transport
HD_PSV	HD	PSV	2	AT3G20460	Major facilitator superfamily protein	transport
HD_PSV	HD	PSV	2	AT3G20660	AtOCT4_OCT4__organic cationandcarnitine transporter4	transport
HD_PSV	HD	PSV	2	AT4G36670	AtPLT6_AtPMT6_PLT6_PMT6__Major facilitator superfamily protein	transport
HD_PSV	HD	PSV	2	AT5G09710	Magnesium transporter CorA-like family protein	transport
HD_PSV	HD	PSV	2	AT5G09720	Magnesium transporter CorA-like family protein	transport
HD_PSV	HD	PSV	2	AT5G64290	DCT_DIT2.1__dicarboxylate transport 2.1	transport
HD_SSS	HD	SSS	2	AT4G04760	Major facilitator superfamily protein	transport
HD_SSS	HD	SSS	2	AT4G11440	Mitochondrial substrate carrier family protein	transport
HD_SSS	HD	SSS	2	AT4G27730	ATOPT6_OPT6__oligopeptide transporter 1	transport
HD_SSS	HD	SSS	2	AT4G28580	ATMGT5_MGT5_MRS2-6__magnesium transport 5	transport
HD_SSS	HD	SSS	2	AT4G28620	ABCB24_ATATM2_ATM2__ABC transporter of the mitochondrion 2	transport
HD_SSS	HD	SSS	2	AT4G28630	ABCB23_ATATM1_ATM1__ABC transporter of the mitochondrion 1	transport
HD_SSS	HD	SSS	2	AT4G30110	ATHMA2_HMA2__heavy metal atpase 2	transport
HD_SSS	HD	SSS	2	AT4G32270	Ubiquitin-like superfamily protein	transport
HD_SSS	HD	SSS	2	AT4G32390	Nucleotide-sugar transporter family protein	transport
HD_SSS	HD	SSS	2	AT4G32400	ATBT1_EMB104_EMB42_SHS1__Mitochondrial substrate carrier family protein	transport
HD_SSS	HD	SSS	2	AT4G32500	AKT5_KT5__K+ transporter 5	transport
HD_SSS	HD	SSS	2	AT4G32510	HCO3- transporter family	transport
HD_SSS	HD	SSS	2	AT4G32530	ATPase, F0andV0 complex, subunit C protein	transport
HD_SSS	HD	SSS	2	AT4G32650	ATKC1_AtLKT1_KAT3_KC1__potassium channel in Arabidopsis thaliana 3	transport
HD_SSS	HD	SSS	2	AT4G38920	ATVHA-C3_AVA-P3_VHA-C3__vacuolar-type H(+)-ATPase C3	transport
HD_SSS	HD	SSS	2	AT5G24030	SLAH3__SLAC1 homologue 3	transport
HD_SSS	HD	SSS	2	AT5G25050	Major facilitator superfamily protein	transport
HD_SVV	HD	SVV	2	AT1G22530	PATL2__PATELLIN 2	transport
HD_SVV	HD	SVV	2	AT3G13050	AtNiaP_NiaP__Major facilitator superfamily protein	transport
HD_SVV	HD	SVV	2	AT3G13080	ABCC3_ATMRP3_MRP3_MRP3__multidrug resistance-associated protein 3	transport
HD_SVV	HD	SVV	2	AT3G13090	ABCC6_ATMRP8_MRP8__multidrug resistance-associated protein 8	transport
HD_SVV	HD	SVV	2	AT3G13100	ABCC7_ATMRP7_MRP7_MRP7__multidrug resistance-associated protein 7	transport
HD_SVV	HD	SVV	2	AT3G13220	ABCG26_AtABCG26_MSR02_WBC27__ABC-2 type transporter family protein	transport
HD_SVV	HD	SVV	2	AT3G19640	ATMGT4_MGT4_MRS2-3__magnesium transporter 4	transport
HD_SVV	HD	SVV	2	AT3G20460	Major facilitator superfamily protein	transport
HD_SVV	HD	SVV	2	AT3G20660	AtOCT4_OCT4__organic cationandcarnitine transporter4	transport
HD_SVV	HD	SVV	2	AT5G64290	DCT_DIT2.1__dicarboxylate transport 2.1	transport
HD_VVV	HD	VVV	2	AT1G51460	ABCG13_FOP2__ABC-2 type transporter family protein	transport
HD_VVV	HD	VVV	2	AT1G52180	Aquaporin-like superfamily protein	transport
HD_VVV	HD	VVV	2	AT1G52190	AtNPF1.2_NPF1.2_NRT1.11__Major facilitator superfamily protein	transport
HD_VVV	HD	VVV	2	AT1G70330	ENT1_ENT1,AT__equilibrative nucleotide transporter 1	transport
HD_VVV	HD	VVV	2	AT1G72120	AtNPF5.14_NPF5.14__Major facilitator superfamily protein	transport
HD_VVV	HD	VVV	2	AT4G25950	VATG3__vacuolar ATP synthase G3	transport
HD_VVV	HD	VVV	2	AT4G25960	ABCB2_PGP2__P-glycoprotein 2	transport
HD_VVV	HD	VVV	2	AT5G09690	ATMGT7_MGT7_MRS2-7__magnesium transporter 7	transport
HD_VVV	HD	VVV	2	AT5G09710	Magnesium transporter CorA-like family protein	transport
HD_VVV	HD	VVV	2	AT5G09720	Magnesium transporter CorA-like family protein	transport
HD_VVV	HD	VVV	2	AT5G10180	AST68_SULTR2;1__slufate transporter 2;1	transport

## Sheet: HD_RNA
Trait_Treatment	Trait	Treatment	ksi	ID	Annotation	1st Process	2nd Process	RNA type
HD_A	HD	A	2	AT1G76880	DF1__Duplicated homeodomain-like superfamily protein	RNA		homeodomain
HD_A	HD	A	2	AT1G76890	AT-GT2_GT2__Duplicated homeodomain-like superfamily protein	RNA		homeodomain
HD_A	HD	A	2	AT1G76940	RNA-binding (RRMandRBDandRNP motifs) family protein	RNA
HD_A	HD	A	2	AT2G21320	BBX18__B-box zinc finger family protein	RNA		zinc finger
HD_A	HD	A	2	AT3G11440	ATMYB65_MYB65__myb domain protein 65	RNA		MYB
HD_A	HD	A	2	AT3G11960	Cleavage and polyadenylation specificity factor (CPSF) A subunit protein	RNA
HD_A	HD	A	2	AT3G21270	ADOF2_DOF2__DOF zinc finger protein 2	RNA		zinc finger
HD_A	HD	A	2	AT4G01060	CPL3_ETC3__CAPRICE-like MYB3	RNA		MYB
HD_A	HD	A	2	AT4G01250	AtWRKY22_WRKY22__WRKY family transcription factor	RNA		WRK
HD_A	HD	A	2	AT4G01335	0	RNA
HD_A	HD	A	2	AT4G01340	CHP-rich zinc finger protein-related	RNA		zinc finger
HD_A	HD	A	2	AT4G01460	basic helix-loop-helix (bHLH) DNA-binding superfamily protein	RNA		bHLH
HD_A	HD	A	2	AT4G01500	NGA4__AP2andB3-like transcriptional factor family protein	RNA
HD_A	HD	A	2	AT4G01580	AP2andB3-like transcriptional factor family protein	RNA
HD_A	HD	A	2	AT4G11880	AGL14_XAL2__AGAMOUS-like 14	RNA
HD_A	HD	A	2	AT4G11920	CCS52A2_FZR1__cell cycle switch protein 52 A2	RNA
HD_A	HD	A	2	AT4G17570	GATA26__GATA transcription factor 26	RNA
HD_A	HD	A	2	AT4G17880	MYC4__Basic helix-loop-helix (bHLH) DNA-binding family protein	RNA		bHLH
HD_A	HD	A	2	AT4G18020	APRR2_PRR2__CheY-like two-component responsive regulator family protein	RNA
HD_A	HD	A	2	AT4G18170	ATWRKY28_WRKY28__WRKY DNA-binding protein 28	RNA		WRK
HD_A	HD	A	2	AT4G21750	ATML1__Homeobox-leucine zipper family protein and lipid-binding START domain-containing protein	RNA		homeobox
HD_A	HD	A	2	AT4G25320	AHL3__AT hook motif DNA-binding family protein	RNA
HD_A	HD	A	2	AT4G36870	BLH2_SAW1__BEL1-like homeodomain 2	RNA		homeodomain
HD_A	HD	A	2	AT5G01840	ATOFP1_OFP1__ovate family protein 1	RNA
HD_A	HD	A	2	AT5G01860	C2H2 and C2HC zinc fingers superfamily protein	RNA		zinc finger
HD_A	HD	A	2	AT5G01900	ATWRKY62_WRKY62__WRKY DNA-binding protein 62	RNA		WRK
HD_A	HD	A	2	AT5G02030	BLH9_BLR_HB-6_LSN_PNY_RPL_VAN__POX (plant homeobox) family protein	RNA		homeobox
HD_A	HD	A	2	AT5G57180	CIA2__chloroplast import apparatus 2	RNA
HD_A	HD	A	2	AT5G58130	ROS3__RNA-binding (RRMandRBDandRNP motifs) family protein	RNA
HD_A	HD	A	2	AT5G58470	TAF15b__TBP-associated factor 15B	RNA
HD_A	HD	A	2	AT5G63670	SPT4-2_SPT42__SPT4 homolog 2	RNA
HD_A	HD	A	2	AT5G63700	zinc ion binding;DNA binding	RNA		zinc finger
HD_AAA	HD	AAA	2	AT3G19330	Protein of unknown function (DUF677)	RNA
HD_AAA	HD	AAA	2	AT3G19350	MPC__maternally expressed pab C-terminal	RNA
HD_AAA	HD	AAA	2	AT3G19360	Zinc finger (CCCH-type) family protein	RNA		zinc finger
HD_AAA	HD	AAA	2	AT3G19580	AZF2_ZF2__zinc-finger protein 2	RNA		zinc finger
HD_AAA	HD	AAA	2	AT3G56400	ATWRKY70_WRKY70__WRKY DNA-binding protein 70	RNA		WRK
HD_AAA	HD	AAA	2	AT3G56510	RNA-binding (RRMandRBDandRNP motifs) family protein	RNA	protein
HD_AAA	HD	AAA	2	AT4G21750	ATML1__Homeobox-leucine zipper family protein and lipid-binding START domain-containing protein	RNA		homeobox
HD_AAA	HD	AAA	2	AT4G25320	AHL3__AT hook motif DNA-binding family protein	RNA
HD_AAA	HD	AAA	2	AT4G25400	basic helix-loop-helix (bHLH) DNA-binding superfamily protein	RNA		bHLH
HD_AAA	HD	AAA	2	AT4G25410	basic helix-loop-helix (bHLH) DNA-binding superfamily protein	RNA		bHLH
HD_AAA	HD	AAA	2	AT4G26000	PEP__RNA-binding KH domain-containing protein	RNA
HD_AAA	HD	AAA	2	AT4G26050	PIRL8__plant intracellular ras group-related LRR 8	RNA
HD_AAA	HD	AAA	2	AT4G26150	CGA1_GATA22_GNL__cytokinin-responsive gata factor 1	RNA
HD_AAA	HD	AAA	2	AT4G26170	ET1	RNA
HD_AAA	HD	AAA	2	AT5G05070	DHHC-type zinc finger family protein	RNA		zinc finger
HD_AAA	HD	AAA	2	AT5G05090	Homeodomain-like superfamily protein	RNA		homeodomain
HD_AAA	HD	AAA	2	AT5G05120	C2H2 and C2HC zinc fingers superfamily protein	RNA		zinc finger
HD_AAA	HD	AAA	2	AT5G05130	DNAandRNA helicase protein	RNA
HD_AAA	HD	AAA	2	AT5G05140	Transcription elongation factor (TFIIS) family protein	RNA
HD_AAA	HD	AAA	2	AT5G10030	OBF4_TGA4__TGACG motif-binding factor 4	RNA
HD_AAA	HD	AAA	2	AT5G10070	RNase L inhibitor protein-related	RNA
HD_AAA	HD	AAA	2	AT5G10120	Ethylene insensitive 3 family protein	RNA		ethylene
HD_AAA	HD	AAA	2	AT5G10140	AGL25_FLC_FLF_RSB6__K-box region and MADS-box transcription factor family protein	RNA
HD_AAA	HD	AAA	2	AT5G10760	AED1__Eukaryotic aspartyl protease family protein	RNA
HD_AAA	HD	AAA	2	AT5G10770	Eukaryotic aspartyl protease family protein	RNA
HD_AAA	HD	AAA	2	AT5G10800	RNA recognition motif (RRM)-containing protein	RNA
HD_AAA	HD	AAA	2	AT5G10940	ASG2__transducin family protein and WD-40 repeat family protein	RNA
HD_AAA	HD	AAA	2	AT5G10960	Polynucleotidyl transferase, ribonuclease H-like superfamily protein	RNA
HD_AAA	HD	AAA	2	AT5G10970	C2H2 and C2HC zinc fingers superfamily protein	RNA		zinc finger
HD_AAA	HD	AAA	2	AT5G11010	Pre-mRNA cleavage complex II protein family	RNA
HD_AAA	HD	AAA	2	AT5G11050	AtMYB64_MYB64_URP10__myb domain protein 64	RNA		MYB
HD_AAA	HD	AAA	2	AT5G11060	KNAT4__KNOTTED1-like homeobox gene 4	RNA		homeobox
HD_PPV	HD	PPV	2	AT2G24690	Transcriptional factor B3 family protein	RNA
HD_PPV	HD	PPV	2	AT2G24700	Transcriptional factor B3 family protein	RNA
HD_PPV	HD	PPV	2	AT3G11960	Cleavage and polyadenylation specificity factor (CPSF) A subunit protein	RNA
HD_PPV	HD	PPV	2	AT3G19330	Protein of unknown function (DUF677)	RNA
HD_PPV	HD	PPV	2	AT3G19350	MPC__maternally expressed pab C-terminal	RNA
HD_PPV	HD	PPV	2	AT3G19360	Zinc finger (CCCH-type) family protein	RNA		zinc finger
HD_PPV	HD	PPV	2	AT4G11560	AIPP3__bromo-adjacent homology (BAH) domain-containing protein	RNA
HD_PPV	HD	PPV	2	AT4G21750	ATML1__Homeobox-leucine zipper family protein and lipid-binding START domain-containing protein	RNA		homeobox
HD_PPV	HD	PPV	2	AT4G25320	AHL3__AT hook motif DNA-binding family protein	RNA
HD_PPV	HD	PPV	2	AT5G01840	ATOFP1_OFP1__ovate family protein 1	RNA
HD_PPV	HD	PPV	2	AT5G02030	BLH9_BLR_HB-6_LSN_PNY_RPL_VAN__POX (plant homeobox) family protein	RNA		homeobox
HD_PPV	HD	PPV	2	AT5G03500	MED7B__Mediator complex, subunit Med7	RNA
HD_PPV	HD	PPV	2	AT5G03510	C2H2-type zinc finger family protein	RNA		zinc finger
HD_PPV	HD	PPV	2	AT5G10120	Ethylene insensitive 3 family protein	RNA		ethylene
HD_PPV	HD	PPV	2	AT5G10760	AED1__Eukaryotic aspartyl protease family protein	RNA
HD_PPV	HD	PPV	2	AT5G10770	Eukaryotic aspartyl protease family protein	RNA
HD_PPV	HD	PPV	2	AT5G10800	RNA recognition motif (RRM)-containing protein	RNA
HD_PPV	HD	PPV	2	AT5G46830	ATNIG1_bhlh28_MYC5_NIG1__NACL-inducible gene 1	RNA		bHLH
HD_PPV	HD	PPV	2	AT5G57150	basic helix-loop-helix (bHLH) DNA-binding superfamily protein	RNA		bHLH
HD_PPV	HD	PPV	2	AT5G57180	CIA2__chloroplast import apparatus 2	RNA
HD_PPV	HD	PPV	2	AT5G57380	VIN3__Fibronectin type III domain-containing protein	RNA
HD_PSV	HD	PSV	2	AT1G19490	Basic-leucine zipper (bZIP) transcription factor family protein	RNA
HD_PSV	HD	PSV	2	AT1G19510	ATRL5_RL5_RSM4__RAD-like 5	RNA
HD_PSV	HD	PSV	2	AT2G13150	bZIP31__Basic-leucine zipper (bZIP) transcription factor family protein	RNA
HD_PSV	HD	PSV	2	AT3G12980	ATHPCAT4_HAC5__histone acetyltransferase of the CBP family 5	RNA
HD_PSV	HD	PSV	2	AT3G12990	RRP45a__ribonuclease PH45A	RNA
HD_PSV	HD	PSV	2	AT3G13000	Protein of unknown function, DUF547	RNA
HD_PSV	HD	PSV	2	AT3G13040	gammaMYB2__myb-like HTH transcriptional regulator family protein	RNA		MYB
HD_PSV	HD	PSV	2	AT3G13180	AtTRM4e_TRM4e__NOL1andNOP2andsun family protein and antitermination NusB domain-containing protein	RNA
HD_PSV	HD	PSV	2	AT3G13222	GIP1__GBF-interacting protein 1	RNA
HD_PSV	HD	PSV	2	AT3G13224	RBGD3__RNA-binding (RRMandRBDandRNP motifs) family protein	RNA
HD_PSV	HD	PSV	2	AT3G13300	VCS__TransducinandWD40 repeat-like superfamily protein	development	RNA
HD_PSV	HD	PSV	2	AT3G13350	HMG (high mobility group) box protein with ARIDandBRIGHT DNA-binding domain	RNA
HD_PSV	HD	PSV	2	AT3G14450	CID9__CTC-interacting domain 9	RNA
HD_PSV	HD	PSV	2	AT3G18290	BTS_EMB2454__zinc finger protein-related	RNA		zinc finger
HD_PSV	HD	PSV	2	AT3G19360	Zinc finger (CCCH-type) family protein	RNA		zinc finger
HD_PSV	HD	PSV	2	AT3G19380	PUB25__plant U-box 25	RNA
HD_PSV	HD	PSV	2	AT3G20390	RidA__endoribonuclease L-PSP family protein	RNA
HD_PSV	HD	PSV	2	AT3G20420	ATRTL2_RTL2__RNAse THREE-like protein 2	RNA
HD_PSV	HD	PSV	2	AT3G20650	mRNA capping enzyme family protein	RNA
HD_PSV	HD	PSV	2	AT3G20740	FIE_FIE1_FIS3__TransducinandWD40 repeat-like superfamily protein	RNA
HD_PSV	HD	PSV	2	AT3G20750	GATA29__GATA transcription factor 29	RNA
HD_PSV	HD	PSV	2	AT3G20770	AtEIN3_EIN3__Ethylene insensitive 3 family protein	RNA		ethylene
HD_PSV	HD	PSV	2	AT3G50670	U1-70K_U1SNRNP__U1 small nuclear ribonucleoprotein-70K	development	RNA
HD_PSV	HD	PSV	2	AT3G52800	A20andAN1-like zinc finger family protein	RNA		zinc finger
HD_PSV	HD	PSV	2	AT3G56400	ATWRKY70_WRKY70__WRKY DNA-binding protein 70	RNA		WRK
HD_PSV	HD	PSV	2	AT3G56510	RNA-binding (RRMandRBDandRNP motifs) family protein	RNA	protein
HD_PSV	HD	PSV	2	AT3G56570	SET domain-containing protein	RNA
HD_PSV	HD	PSV	2	AT3G57370	BRP4__Cyclin family protein	RNA
HD_PSV	HD	PSV	2	AT4G11560	AIPP3__bromo-adjacent homology (BAH) domain-containing protein	RNA
HD_PSV	HD	PSV	2	AT4G36690	ATU2AF65A__U2 snRNP auxilliary factor, large subunit, splicing factor	RNA
HD_PSV	HD	PSV	2	AT4G36870	BLH2_SAW1__BEL1-like homeodomain 2	RNA		homeodomain
HD_PSV	HD	PSV	2	AT5G02030	BLH9_BLR_HB-6_LSN_PNY_RPL_VAN__POX (plant homeobox) family protein	RNA		homeobox
HD_PSV	HD	PSV	2	AT5G02950	PDP5__TudorandPWWPandMBT superfamily protein	RNA
HD_PSV	HD	PSV	2	AT5G09740	HAC11_HAG05_HAG5_HAM2__histone acetyltransferase of the MYST family 2	RNA
HD_PSV	HD	PSV	2	AT5G09750	HEC3__basic helix-loop-helix (bHLH) DNA-binding superfamily protein	RNA		bHLH
HD_PSV	HD	PSV	2	AT5G10800	RNA recognition motif (RRM)-containing protein	RNA
HD_PSV	HD	PSV	2	AT5G39750	AGL81_EMB3008__AGAMOUS-like 81	RNA
HD_PSV	HD	PSV	2	AT5G39760	AtHB23_HB23_ZHD10__homeobox protein 23	RNA		homeobox
HD_PSV	HD	PSV	2	AT5G63670	SPT4-2_SPT42__SPT4 homolog 2	RNA
HD_PSV	HD	PSV	2	AT5G63700	zinc ion binding;DNA binding	RNA		zinc finger
HD_PSV	HD	PSV	2	AT5G64200	At-SC35_ATSC35_SC35__ortholog of human splicing factor SC35	RNA
HD_PSV	HD	PSV	2	AT5G64220	CAMTA2__Calmodulin-binding transcription activator protein with CG-1 and Ankyrin domains	RNA
HD_PSV	HD	PSV	2	AT5G64340	SAC51__sequence-specific DNA binding transcription factors;transcription regulators	RNA
HD_PSV	HD	PSV	2	AT5G64660	ATCMPG2_CMPG2__CYS, MET, PRO, and GLY protein 2	RNA
HD_PSV	HD	PSV	2	AT5G64750	ABR1__Integrase-type DNA-binding superfamily protein	RNA
HD_PSV	HD	PSV	2	AT5G64810	ATWRKY51_WRKY51__WRKY DNA-binding protein 51	RNA		WRK
HD_PVV	HD	PVV	2	AT1G22490	bHLH094_bHLH94__basic helix-loop-helix (bHLH) DNA-binding superfamily protein	RNA		bHLH
HD_PVV	HD	PVV	2	AT1G73530	ORRM6__RNA-binding (RRMandRBDandRNP motifs) family protein	RNA
HD_PVV	HD	PVV	2	AT1G73870	BBX16_COL7__B-box type zinc finger protein with CCT domain	RNA		zinc finger
HD_PVV	HD	PVV	2	AT2G21320	BBX18__B-box zinc finger family protein	RNA		zinc finger
HD_PVV	HD	PVV	2	AT2G21710	EMB2219__Mitochondrial transcription termination factor family protein	RNA
HD_PVV	HD	PVV	2	AT3G19330	Protein of unknown function (DUF677)	RNA
HD_PVV	HD	PVV	2	AT3G19350	MPC__maternally expressed pab C-terminal	RNA
HD_PVV	HD	PVV	2	AT3G62420	ATBZIP53_BZIP53__basic regionandleucine zipper motif 53	RNA
HD_PVV	HD	PVV	2	AT4G11560	AIPP3__bromo-adjacent homology (BAH) domain-containing protein	RNA
HD_PVV	HD	PVV	2	AT4G36870	BLH2_SAW1__BEL1-like homeodomain 2	RNA		homeodomain
HD_PVV	HD	PVV	2	AT5G01840	ATOFP1_OFP1__ovate family protein 1	RNA
HD_PVV	HD	PVV	2	AT5G02030	BLH9_BLR_HB-6_LSN_PNY_RPL_VAN__POX (plant homeobox) family protein	RNA		homeobox
HD_PVV	HD	PVV	2	AT5G05070	DHHC-type zinc finger family protein	RNA		zinc finger
HD_PVV	HD	PVV	2	AT5G05090	Homeodomain-like superfamily protein	RNA		homeodomain
HD_PVV	HD	PVV	2	AT5G10120	Ethylene insensitive 3 family protein	RNA		ethylene
HD_PVV	HD	PVV	2	AT5G10140	AGL25_FLC_FLF_RSB6__K-box region and MADS-box transcription factor family protein	RNA
HD_PVV	HD	PVV	2	AT5G10800	RNA recognition motif (RRM)-containing protein	RNA
HD_PVV	HD	PVV	2	AT5G57150	basic helix-loop-helix (bHLH) DNA-binding superfamily protein	RNA		bHLH
HD_PVV	HD	PVV	2	AT5G57180	CIA2__chloroplast import apparatus 2	RNA
HD_PVV	HD	PVV	2	AT5G57380	VIN3__Fibronectin type III domain-containing protein	RNA
HD_PVV	HD	PVV	2	AT5G58470	TAF15b__TBP-associated factor 15B	RNA
HD_SSV	HD	SSV	2	AT2G30420	ETC2__Homeodomain-like superfamily protein	RNA		homeodomain
HD_SSV	HD	SSV	2	AT2G30424	TCL2__Homeodomain-like superfamily protein	RNA		homeodomain
HD_SSV	HD	SSV	2	AT2G30590	WRKY21__WRKY DNA-binding protein 21	RNA		WRK
HD_SSV	HD	SSV	2	AT2G45820	Rem1.3__Remorin family protein	RNA
HD_SSV	HD	SSV	2	AT3G06590	AIF2_RITF1__basic helix-loop-helix (bHLH) DNA-binding superfamily protein	RNA		bHLH
HD_SSV	HD	SSV	2	AT3G12980	ATHPCAT4_HAC5__histone acetyltransferase of the CBP family 5	RNA
HD_SSV	HD	SSV	2	AT3G12990	RRP45a__ribonuclease PH45A	RNA
HD_SSV	HD	SSV	2	AT3G13000	Protein of unknown function, DUF547	RNA
HD_SSV	HD	SSV	2	AT3G13040	gammaMYB2__myb-like HTH transcriptional regulator family protein	RNA		MYB
HD_SSV	HD	SSV	2	AT3G13180	AtTRM4e_TRM4e__NOL1andNOP2andsun family protein and antitermination NusB domain-containing protein	RNA
HD_SSV	HD	SSV	2	AT3G13222	GIP1__GBF-interacting protein 1	RNA
HD_SSV	HD	SSV	2	AT3G19360	Zinc finger (CCCH-type) family protein	RNA		zinc finger
HD_SSV	HD	SSV	2	AT3G19380	PUB25__plant U-box 25	RNA
HD_SSV	HD	SSV	2	AT3G53200	AtMYB27_MYB27__myb domain protein 27	RNA		MYB
HD_SSV	HD	SSV	2	AT3G57480	SAP13__zinc finger (C2H2 type, AN1-like) family protein	RNA		zinc finger
HD_SSV	HD	SSV	2	AT3G57540	AtREM4.1_REM4.1__Remorin family protein	RNA
HD_SSV	HD	SSV	2	AT4G25480	ATCBF3_CBF3_DREB1A__dehydration response element B1A	RNA
HD_SSV	HD	SSV	2	AT4G25490	ATCBF1_CBF1_DREB1B__C-repeatandDRE binding factor 1	RNA
HD_SSV	HD	SSV	2	AT4G26930	AtMYB97_MYB97__myb domain protein 97	RNA		MYB
HD_SSV	HD	SSV	2	AT5G65210	TGA1__bZIP transcription factor family protein	RNA	stress
HD_SSV	HD	SSV	2	AT5G65230	AtMYB53_MYB53__myb domain protein 53	RNA		MYB
HD_SSV	HD	SSV	2	AT5G65310	ATHB-5_ATHB5_HB5__homeobox protein 5	RNA		homeobox
HD_SSV	HD	SSV	2	AT5G65320	basic helix-loop-helix (bHLH) DNA-binding superfamily protein	RNA		bHLH
HD_SSV	HD	SSV	2	AT5G65330	AGL78__AGAMOUS-like 78	RNA
HD_SVV	HD	SVV	2	AT1G22490	bHLH094_bHLH94__basic helix-loop-helix (bHLH) DNA-binding superfamily protein	RNA		bHLH
HD_SVV	HD	SVV	2	AT1G73530	ORRM6__RNA-binding (RRMandRBDandRNP motifs) family protein	RNA
HD_SVV	HD	SVV	2	AT1G73870	BBX16_COL7__B-box type zinc finger protein with CCT domain	RNA		zinc finger
HD_SVV	HD	SVV	2	AT3G12980	ATHPCAT4_HAC5__histone acetyltransferase of the CBP family 5	RNA
HD_SVV	HD	SVV	2	AT3G12990	RRP45a__ribonuclease PH45A	RNA
HD_SVV	HD	SVV	2	AT3G13000	Protein of unknown function, DUF547	RNA
HD_SVV	HD	SVV	2	AT3G13040	gammaMYB2__myb-like HTH transcriptional regulator family protein	RNA		MYB
HD_SVV	HD	SVV	2	AT3G13180	AtTRM4e_TRM4e__NOL1andNOP2andsun family protein and antitermination NusB domain-containing protein	RNA
HD_SVV	HD	SVV	2	AT3G13222	GIP1__GBF-interacting protein 1	RNA
HD_SVV	HD	SVV	2	AT3G13224	RBGD3__RNA-binding (RRMandRBDandRNP motifs) family protein	RNA
HD_SVV	HD	SVV	2	AT3G20390	RidA__endoribonuclease L-PSP family protein	RNA
HD_SVV	HD	SVV	2	AT3G20420	ATRTL2_RTL2__RNAse THREE-like protein 2	RNA
HD_SVV	HD	SVV	2	AT3G20650	mRNA capping enzyme family protein	RNA
HD_SVV	HD	SVV	2	AT3G20740	FIE_FIE1_FIS3__TransducinandWD40 repeat-like superfamily protein	RNA
HD_SVV	HD	SVV	2	AT3G20750	GATA29__GATA transcription factor 29	RNA
HD_SVV	HD	SVV	2	AT3G20770	AtEIN3_EIN3__Ethylene insensitive 3 family protein	RNA		ethylene
HD_SVV	HD	SVV	2	AT5G02030	BLH9_BLR_HB-6_LSN_PNY_RPL_VAN__POX (plant homeobox) family protein	RNA		homeobox
HD_SVV	HD	SVV	2	AT5G58470	TAF15b__TBP-associated factor 15B	RNA
HD_SVV	HD	SVV	2	AT5G63670	SPT4-2_SPT42__SPT4 homolog 2	RNA
HD_SVV	HD	SVV	2	AT5G63700	zinc ion binding;DNA binding	RNA		zinc finger
HD_SVV	HD	SVV	2	AT5G64200	At-SC35_ATSC35_SC35__ortholog of human splicing factor SC35	RNA
HD_SVV	HD	SVV	2	AT5G64220	CAMTA2__Calmodulin-binding transcription activator protein with CG-1 and Ankyrin domains	RNA
HD_SVV	HD	SVV	2	AT5G64340	SAC51__sequence-specific DNA binding transcription factors;transcription regulators	RNA
HD_SVV	HD	SVV	2	AT5G64390	HEN4__RNA-binding KH domain-containing protein	RNA
HD_SVV	HD	SVV	2	AT5G64660	ATCMPG2_CMPG2__CYS, MET, PRO, and GLY protein 2	RNA
HD_SVV	HD	SVV	2	AT5G64750	ABR1__Integrase-type DNA-binding superfamily protein	RNA
HD_SVV	HD	SVV	2	AT5G65210	TGA1__bZIP transcription factor family protein	RNA	stress
HD_SVV	HD	SVV	2	AT5G65230	AtMYB53_MYB53__myb domain protein 53	RNA		MYB
HD_SVV	HD	SVV	2	AT5G65260	RNA-binding (RRMandRBDandRNP motifs) family protein	RNA

## Sheet: HD_signalling
Trait_Treatment	Trait	Treatment	ksi	ID	Annotation	1st Process	2nd Process	Type
HD_A	HD	A	2	AT1G70450	Protein kinase superfamily protein	signalling		Kinase
HD_A	HD	A	2	AT1G70460	AtPERK13_PERK13_RHS10__root hair specific 10	signalling		RLK
HD_A	HD	A	2	AT2G21880	ATRAB7A_ATRABG2_RAB7A__RAB GTPase homolog 7A	signalling		RLK
HD_A	HD	A	2	AT4G01370	ATMPK4_MAPK4_MPK4__MAP kinase 4	signalling		MAP kinase
HD_A	HD	A	2	AT4G01420	CBL5__calcineurin B-like protein 5	signalling
HD_A	HD	A	2	AT4G01595	Protein kinase superfamily protein	signalling		Kinase
HD_A	HD	A	2	AT4G11460	CRK30__cysteine-rich RLK (RECEPTOR-like protein kinase) 30	signalling		CRK
HD_A	HD	A	2	AT4G11890	ARCK1_CRK45__Protein kinase superfamily protein	signalling	protein	CRK
HD_A	HD	A	2	AT4G11900	S-locus lectin protein kinase family protein	signalling		Kinase
HD_A	HD	A	2	AT4G16250	PHYD__phytochrome D	signalling
HD_A	HD	A	2	AT4G23650	AtCDPK6_CDPK6_CPK3__calcium-dependent protein kinase 6	signalling		CDPK
HD_A	HD	A	2	AT5G01890	PXC2__Leucine-rich receptor-like protein kinase family protein	signalling		LRR RLK
HD_A	HD	A	2	AT5G02070	Protein kinase family protein	signalling		Kinase
HD_A	HD	A	2	AT5G10660	calmodulin-binding protein-related	signalling		Calmodulin
HD_A	HD	A	2	AT5G10680	calmodulin-binding protein-related	signalling		Calmodulin
HD_A	HD	A	2	AT5G63710	Leucine-rich repeat protein kinase family protein	signalling		LRR RLK
HD_A	HD	A	2	AT5G64330	JK218_NPH3_RPT3__Phototropic-responsive NPH3 family protein	signalling
HD_PPP	HD	PPP	2	AT1G22920	AJH1_CSN5A__COP9 signalosome 5A	development	signalling
HD_PPP	HD	PPP	2	AT1G27190	BIR3__Leucine-rich repeat protein kinase family protein	signalling		LRR RLK
HD_PPP	HD	PPP	2	AT1G27570	phosphatidylinositol 3- and 4-kinase family protein	signalling		Kinase
HD_PPP	HD	PPP	2	AT1G69730	Wall-associated kinase family protein	signalling		Kinase
HD_PPP	HD	PPP	2	AT1G70450	Protein kinase superfamily protein	signalling		Kinase
HD_PPP	HD	PPP	2	AT1G70460	AtPERK13_PERK13_RHS10__root hair specific 10	signalling		PERK
HD_PPP	HD	PPP	2	AT1G73670	ATMPK15_MPK15__MAP kinase 15	signalling		MAP kinase
HD_PPP	HD	PPP	2	AT1G75820	ATCLV1_CLV1_FAS3_FLO5__Leucine-rich receptor-like protein kinase family protein	signalling		LRR RLK
HD_PPP	HD	PPP	2	AT3G20410	CPK9__calmodulin-domain protein kinase 9	signalling		CPK9
HD_PPP	HD	PPP	2	AT5G02040	PRA1.A1__prenylated RAB acceptor 1.A1	signalling
HD_PPP	HD	PPP	2	AT5G10660	calmodulin-binding protein-related	signalling		Calmodulin
HD_PPP	HD	PPP	2	AT5G10680	calmodulin-binding protein-related	signalling		Calmodulin
HD_VVV	HD	VVV	2	AT1G31420	FEI1__Leucine-rich repeat protein kinase family protein	signalling		LRR RLK
HD_VVV	HD	VVV	2	AT1G51940	AtLYK3_LYK3__protein kinase family protein and peptidoglycan-binding LysM domain-containing protein	signalling		LysM RLK
HD_VVV	HD	VVV	2	AT1G52240	ATROPGEF11_PIRF1_ROPGEF11__RHO guanyl-nucleotide exchange factor 11	signalling
HD_VVV	HD	VVV	2	AT1G52280	AtRABG3d_RABG3d__RAB GTPase homolog G3D	signalling
HD_VVV	HD	VVV	2	AT1G52290	AtPERK15_PERK15__Protein kinase superfamily protein	signalling		PERK
HD_VVV	HD	VVV	2	AT1G52310	protein kinase family protein and C-type lectin domain-containing protein	signalling		Kinase
HD_VVV	HD	VVV	2	AT1G70450	Protein kinase superfamily protein	signalling		Kinase
HD_VVV	HD	VVV	2	AT1G70460	AtPERK13_PERK13_RHS10__root hair specific 10	signalling		PERK
HD_VVV	HD	VVV	2	AT1G73670	ATMPK15_MPK15__MAP kinase 15	signalling		MAP kinase
HD_VVV	HD	VVV	2	AT2G21880	ATRAB7A_ATRABG2_RAB7A__RAB GTPase homolog 7A	signalling
HD_VVV	HD	VVV	2	AT4G26070	ATMEK1_MEK1_MKK1_NMAPKK__MAP kinaseand ERK kinase 1	signalling		MAP kinase
HD_VVV	HD	VVV	2	AT5G10450	14-3-3lambda_AFT1_GRF6__G-box regulating factor 6	signalling
HD_VVV	HD	VVV	2	AT5G10660	calmodulin-binding protein-related	signalling		Calmodulin
HD_VVV	HD	VVV	2	AT5G10680	calmodulin-binding protein-related	signalling		Calmodulin
