# Supplementary material for: The Genomic Architecture of Competitive Response of Arabidopsis thaliana Is Highly Flexible Among Plurispecific Neighborhoods
Source: Front Plant Sci. 2021 Nov 25;12:741122. doi: 10.3389/fpls.2021.741122 (PMC8656689; doi:10.3389/fpls.2021.741122)
Supplement: Supplementary file 4 [file Data_Sheet_4.xlsx]

## Sheet: Mapman
Dataset3: Sheet tables representing MapMan processes enriched for each 'trait x treatment' combination based on genes in Dataset1. These analysis were conduct on the classification superviewer tool http://bar.utoronto.ca/ntools/cgi-bin/ntools_classification_superviewer.cgi (Provart & Zhu 2003). Trait_Treatment: 'trait x treatment' combination. Normed_Freq: Normalized process frenquencies. Normed …
MapMan sheet: Sheet table representing results from MapMan enrichment.
Mapman_signif_up sheet: Sheet table representing enriched MapMan processes (i.e. Normed_Freq >1 and pvalue<0.05).
MapMan_representation sheet: Sheet table representing count enriched MapMan processes used to generate Figure 5 and Supplementary Figure 6 (i.e. Normed_Freq >1 and pvalue<0.05).
Trait_Treatment	Normed_Freq	StdDev	pvalue	MapMan_process
BIOMASS_A	7.92	5.89	0.112	S-assimilation
BIOMASS_A	5.15	3.572	0.051	C1-metabolism
BIOMASS_A	4	1.45	0.001565	nucleotide metabolism
BIOMASS_A	3.96	2.674	0.198	N-metabolism
BIOMASS_A	2.6	1.604	0.137	TCA / org transformation
BIOMASS_A	2.32	0.773	0.007677	secondary metabolism
BIOMASS_A	2.14	1.635	0.295	tetrapyrrole synthesis
BIOMASS_A	2.06	0.634	0.011	cell wall
BIOMASS_A	1.92	0.669	0.034	lipid metabolism
BIOMASS_A	1.83	0.445	0.012	development
BIOMASS_A	1.52	0.208	0.001267	RNA
BIOMASS_A	1.36	0.802	0.25	mitochondrial electron transport / ATP synthesis
BIOMASS_A	1.28	0.32	0.059	signalling
BIOMASS_A	1.21	0.342	0.094	transport
BIOMASS_A	1.16	0.254	0.078	miscellaneous
BIOMASS_A	1.09	0.32	0.107	stress
BIOMASS_A	1.02	0.685	0.37	major CHO metabolism
BIOMASS_A	1	0.651	0.273	PS
BIOMASS_A	0.99	0.371	0.142	cell
BIOMASS_A	0.89	0.066	0.016	not assigned
BIOMASS_A	0.85	0.139	0.036	protein
BIOMASS_A	0.83	0.658	0.363	minor CHO metabolism
BIOMASS_A	0.79	0.453	0.257	amino acid metabolism
BIOMASS_A	0.67	0.341	0.171	micro RNA, natural antisense etc
BIOMASS_A	0.57	0.328	0.126	hormone metabolism
BIOMASS_A	0.49	0.321	0.266	redox
BIOMASS_A	0.06	0.037	7.539e-12	DNA
BIOMASS_AAA	11.9	8.011	0.012	metal handling
BIOMASS_AAA	8.23	4.832	0.005373	nucleotide metabolism
BIOMASS_AAA	3.98	2.845	0.196	minor CHO metabolism
BIOMASS_AAA	2.53	1.03	0.014	signalling
BIOMASS_AAA	2.17	0.754	0.027	miscellaneous
BIOMASS_AAA	2.01	0.84	0.065	stress
BIOMASS_AAA	1.78	0.999	0.149	cell
BIOMASS_AAA	1.46	0.465	0.075	RNA
BIOMASS_AAA	1.07	1.039	0.37	micro RNA, natural antisense etc
BIOMASS_AAA	0.96	0.555	0.275	transport
BIOMASS_AAA	0.91	0.275	0.136	protein
BIOMASS_AAA	0.75	0.148	0.034	not assigned
BIOMASS_AAA	0.62	0.396	0.325	development
BIOMASS_AAA	0.15	0.142	0.009142	DNA
BIOMASS_PPP	9.82	5.648	0.017	C1-metabolism
BIOMASS_PPP	4.85	3.524	0.056	Co-factor and vitamine metabolism
BIOMASS_PPP	3.74	0.947	1.043e-05	development
BIOMASS_PPP	2.86	1.661	0.067	PS
BIOMASS_PPP	2.6	1.407	0.137	mitochondrial electron transport / ATP synthesis
BIOMASS_PPP	2.48	2.071	0.271	TCA / org transformation
BIOMASS_PPP	2.36	1.84	0.279	metal handling
BIOMASS_PPP	2.29	1.005	0.046	lipid metabolism
BIOMASS_PPP	2.18	1.186	0.169	nucleotide metabolism
BIOMASS_PPP	1.87	1.404	0.197	redox
BIOMASS_PPP	1.79	0.889	0.086	cell wall
BIOMASS_PPP	1.61	0.309	0.005453	RNA
BIOMASS_PPP	1.29	0.374	0.101	signalling
BIOMASS_PPP	1.15	0.452	0.154	transport
BIOMASS_PPP	0.98	0.319	0.143	miscellaneous
BIOMASS_PPP	0.96	0.397	0.163	stress
BIOMASS_PPP	0.91	0.114	0.047	not assigned
BIOMASS_PPP	0.71	0.368	0.185	cell
BIOMASS_PPP	0.69	0.166	0.022	protein
BIOMASS_PPP	0.42	0.437	0.225	micro RNA, natural antisense etc
BIOMASS_PPP	0.36	0.275	0.174	hormone metabolism
BIOMASS_PPP	0.06	0.038	9.653e-07	DNA
BIOMASS_PPS	8.1	6.716	0.11	gluconeogenesis / glyoxylate cycle
BIOMASS_PPS	7.9	4.394	0.005903	C1-metabolism
BIOMASS_PPS	2.66	1.685	0.133	TCA / org transformation
BIOMASS_PPS	1.96	0.716	0.031	lipid metabolism
BIOMASS_PPS	1.69	0.228	8.962e-05	RNA
BIOMASS_PPS	1.47	0.455	0.058	development
BIOMASS_PPS	1.42	0.509	0.116	secondary metabolism
BIOMASS_PPS	1.33	1.144	0.357	glycolysis
BIOMASS_PPS	1.21	0.718	0.214	amino acid metabolism
BIOMASS_PPS	1.17	0.687	0.267	nucleotide metabolism
BIOMASS_PPS	1.16	0.486	0.152	hormone metabolism
BIOMASS_PPS	1.15	0.403	0.154	cell wall
BIOMASS_PPS	1.14	0.532	0.17	micro RNA, natural antisense etc
BIOMASS_PPS	1.13	0.356	0.112	transport
BIOMASS_PPS	1.04	0.139	0.059	protein
BIOMASS_PPS	1.04	0.62	0.37	major CHO metabolism
BIOMASS_PPS	1.02	0.252	0.117	stress
BIOMASS_PPS	1.02	0.641	0.273	PS
BIOMASS_PPS	1	0.603	0.273	redox
BIOMASS_PPS	1	0.256	0.113	signalling
BIOMASS_PPS	0.97	0.078	0.044	not assigned
BIOMASS_PPS	0.69	0.582	0.343	mitochondrial electron transport / ATP synthesis
BIOMASS_PPS	0.66	0.181	0.046	miscellaneous
BIOMASS_PPS	0.63	0.255	0.095	cell
BIOMASS_PPS	0.06	0.047	1.438e-11	DNA
BIOMASS_PPV	6.05	3.605	0.012	tetrapyrrole synthesis
BIOMASS_PPV	4.84	2.796	0.056	C1-metabolism
BIOMASS_PPV	3.83	0.938	2.237e-06	lipid metabolism
BIOMASS_PPV	3.45	2.928	0.219	Biodegradation of Xenobiotics
BIOMASS_PPV	2.33	1.499	0.157	metal handling
BIOMASS_PPV	1.91	1.347	0.193	major CHO metabolism
BIOMASS_PPV	1.88	0.888	0.102	PS
BIOMASS_PPV	1.84	0.835	0.106	redox
BIOMASS_PPV	1.84	0.406	0.009477	development
BIOMASS_PPV	1.68	0.209	5.779e-05	RNA
BIOMASS_PPV	1.56	1.034	0.23	minor CHO metabolism
BIOMASS_PPV	1.22	0.865	0.364	TCA / org transformation
BIOMASS_PPV	1.16	0.376	0.114	cell
BIOMASS_PPV	1.13	0.301	0.106	transport
BIOMASS_PPV	1.13	0.262	0.089	signalling
BIOMASS_PPV	1.12	0.15	0.039	protein
BIOMASS_PPV	1.07	0.42	0.16	hormone metabolism
BIOMASS_PPV	1.06	0.502	0.161	cell wall
BIOMASS_PPV	1.05	0.465	0.177	micro RNA, natural antisense etc
BIOMASS_PPV	0.87	0.359	0.19	secondary metabolism
BIOMASS_PPV	0.84	0.072	0.004545	not assigned
BIOMASS_PPV	0.78	0.222	0.093	stress
BIOMASS_PPV	0.74	0.462	0.247	amino acid metabolism
BIOMASS_PPV	0.64	0.588	0.329	mitochondrial electron transport / ATP synthesis
BIOMASS_PPV	0.53	0.313	0.29	nucleotide metabolism
BIOMASS_PPV	0.42	0.14	0.004091	miscellaneous
BIOMASS_PPV	0.12	0.053	1.144e-10	DNA
BIOMASS_PSS	11.3	6.488	0.002234	C1-metabolism
BIOMASS_PSS	2.43	1.482	0.149	minor CHO metabolism
BIOMASS_PSS	2.1	0.757	0.042	lipid metabolism
BIOMASS_PSS	1.99	1.267	0.185	mitochondrial electron transport / ATP synthesis
BIOMASS_PSS	1.92	0.62	0.043	cell wall
BIOMASS_PSS	1.9	1.556	0.312	glycolysis
BIOMASS_PSS	1.9	1.671	0.312	TCA / org transformation
BIOMASS_PSS	1.73	0.245	0.0004866	RNA
BIOMASS_PSS	1.69	0.758	0.097	secondary metabolism
BIOMASS_PSS	1.52	0.578	0.074	development
BIOMASS_PSS	1.49	1.228	0.345	major CHO metabolism
BIOMASS_PSS	1.46	0.988	0.24	PS
BIOMASS_PSS	1.24	0.199	0.024	protein
BIOMASS_PSS	1.21	0.345	0.1	signalling
BIOMASS_PSS	1.11	0.541	0.193	hormone metabolism
BIOMASS_PSS	0.98	0.491	0.226	micro RNA, natural antisense etc
BIOMASS_PSS	0.88	0.332	0.156	transport
BIOMASS_PSS	0.85	0.093	0.016	not assigned
BIOMASS_PSS	0.85	0.265	0.119	miscellaneous
BIOMASS_PSS	0.72	0.387	0.156	cell
BIOMASS_PSS	0.71	0.583	0.347	redox
BIOMASS_PSS	0.57	0.549	0.308	amino acid metabolism
BIOMASS_PSS	0.36	0.217	0.024	stress
BIOMASS_PSS	0.04	0.034	7.672e-09	DNA
BIOMASS_PSV	24.95	15.438	0.0002337	C1-metabolism
BIOMASS_PSV	10.73	8.741	0.085	OPP
BIOMASS_PSV	6.46	2.971	0.003118	PS
BIOMASS_PSV	3.03	1.118	0.019	cell wall
BIOMASS_PSV	2.55	1.586	0.14	amino acid metabolism
BIOMASS_PSV	2.2	1.846	0.29	mitochondrial electron transport / ATP synthesis
BIOMASS_PSV	2.19	0.724	0.014	signalling
BIOMASS_PSV	1.95	0.754	0.053	transport
BIOMASS_PSV	1.58	1.136	0.338	redox
BIOMASS_PSV	1.55	0.888	0.231	lipid metabolism
BIOMASS_PSV	1.44	0.973	0.242	micro RNA, natural antisense etc
BIOMASS_PSV	1.26	0.672	0.21	development
BIOMASS_PSV	1.22	0.779	0.263	hormone metabolism
BIOMASS_PSV	1.2	0.658	0.217	cell
BIOMASS_PSV	0.87	0.127	0.055	not assigned
BIOMASS_PSV	0.87	0.311	0.134	RNA
BIOMASS_PSV	0.83	0.399	0.186	miscellaneous
BIOMASS_PSV	0.75	0.206	0.073	protein
BIOMASS_PSV	0.54	0.334	0.169	stress
BIOMASS_PSV	0.21	0.108	0.002772	DNA
BIOMASS_PVV	10.7	6.603	0.014	C1-metabolism
BIOMASS_PVV	5.15	3.61	0.051	metal handling
BIOMASS_PVV	2.7	2.367	0.257	TCA / org transformation
BIOMASS_PVV	2.64	2.602	0.261	Co-factor and vitamine metabolism
BIOMASS_PVV	2.11	1.97	0.296	major CHO metabolism
BIOMASS_PVV	2.07	1.321	0.178	PS
BIOMASS_PVV	1.72	1.602	0.327	minor CHO metabolism
BIOMASS_PVV	1.54	0.351	0.012	RNA
BIOMASS_PVV	1.46	0.57	0.095	transport
BIOMASS_PVV	1.39	0.459	0.095	stress
BIOMASS_PVV	1.18	0.667	0.217	hormone metabolism
BIOMASS_PVV	1.14	0.113	0.028	not assigned
BIOMASS_PVV	1.08	0.531	0.196	development
BIOMASS_PVV	0.96	0.488	0.273	secondary metabolism
BIOMASS_PVV	0.94	0.333	0.151	miscellaneous
BIOMASS_PVV	0.93	0.547	0.272	micro RNA, natural antisense etc
BIOMASS_PVV	0.84	0.168	0.068	protein
BIOMASS_PVV	0.82	0.679	0.362	amino acid metabolism
BIOMASS_PVV	0.78	0.547	0.255	cell wall
BIOMASS_PVV	0.62	0.289	0.117	signalling
BIOMASS_PVV	0.25	0.16	0.078	cell
BIOMASS_PVV	0.2	0.108	0.0001491	DNA
BIOMASS_SSS	9.54	4.962	0.095	polyamine metabolism
BIOMASS_SSS	6.36	3.57	0.036	tetrapyrrole synthesis
BIOMASS_SSS	3.81	3.339	0.203	C1-metabolism
BIOMASS_SSS	2.46	1.371	0.147	minor CHO metabolism
BIOMASS_SSS	2.39	0.483	0.0007735	transport
BIOMASS_SSS	2.22	1.066	0.106	PS
BIOMASS_SSS	1.93	1.307	0.31	glycolysis
BIOMASS_SSS	1.84	1.491	0.318	metal handling
BIOMASS_SSS	1.72	0.794	0.095	secondary metabolism
BIOMASS_SSS	1.7	0.272	0.0007328	RNA
BIOMASS_SSS	1.69	1.246	0.215	nucleotide metabolism
BIOMASS_SSS	1.68	0.411	0.017	signalling
BIOMASS_SSS	1.45	0.912	0.241	redox
BIOMASS_SSS	1.28	0.495	0.123	cell
BIOMASS_SSS	1.17	0.676	0.266	amino acid metabolism
BIOMASS_SSS	1.07	0.185	0.068	protein
BIOMASS_SSS	1.01	0.815	0.37	mitochondrial electron transport / ATP synthesis
BIOMASS_SSS	0.99	0.596	0.226	micro RNA, natural antisense etc
BIOMASS_SSS	0.87	0.302	0.141	stress
BIOMASS_SSS	0.84	0.092	0.012	not assigned
BIOMASS_SSS	0.83	0.442	0.215	cell wall
BIOMASS_SSS	0.71	0.407	0.239	lipid metabolism
BIOMASS_SSS	0.58	0.304	0.131	development
BIOMASS_SSS	0.57	0.232	0.051	miscellaneous
BIOMASS_SSS	0.56	0.356	0.181	hormone metabolism
BIOMASS_SSS	0.14	0.08	8.596e-07	DNA
BIOMASS_SSV	8.48	5.345	0.022	tetrapyrrole synthesis
BIOMASS_SSV	5.09	3.168	0.162	C1-metabolism
BIOMASS_SSV	2.69	1.478	0.131	mitochondrial electron transport / ATP synthesis
BIOMASS_SSV	2.69	0.815	0.001906	cell
BIOMASS_SSV	2.6	0.894	0.013	cell wall
BIOMASS_SSV	2.51	2.338	0.269	Co-factor and vitamine metabolism
BIOMASS_SSV	2.26	1.691	0.162	nucleotide metabolism
BIOMASS_SSV	1.97	1.284	0.187	PS
BIOMASS_SSV	1.32	0.417	0.106	stress
BIOMASS_SSV	1.19	0.471	0.149	transport
BIOMASS_SSV	1.05	0.105	0.057	not assigned
BIOMASS_SSV	1.04	0.419	0.152	signalling
BIOMASS_SSV	1.03	0.572	0.198	development
BIOMASS_SSV	1.02	0.322	0.143	miscellaneous
BIOMASS_SSV	1	0.268	0.108	RNA
BIOMASS_SSV	0.96	0.75	0.37	redox
BIOMASS_SSV	0.88	0.496	0.269	micro RNA, natural antisense etc
BIOMASS_SSV	0.79	0.173	0.054	protein
BIOMASS_SSV	0.47	0.348	0.256	lipid metabolism
BIOMASS_SSV	0.37	NaN	0.185	hormone metabolism
BIOMASS_SSV	0.32	0.151	0.001092	DNA
BIOMASS_SVV	9.43	9.438	0.096	C1-metabolism
BIOMASS_SVV	3.66	1.896	0.086	PS
BIOMASS_SVV	2.27	1.195	0.047	cell
BIOMASS_SVV	2.09	1.878	0.298	nucleotide metabolism
BIOMASS_SVV	1.7	1.088	0.215	secondary metabolism
BIOMASS_SVV	1.43	0.812	0.191	development
BIOMASS_SVV	1.39	0.89	0.248	hormone metabolism
BIOMASS_SVV	1.37	0.762	0.249	cell wall
BIOMASS_SVV	1.15	0.146	0.05	not assigned
BIOMASS_SVV	1.1	0.552	0.196	signalling
BIOMASS_SVV	1.09	0.289	0.109	protein
BIOMASS_SVV	0.99	0.361	0.146	RNA
BIOMASS_SVV	0.82	0.758	0.363	micro RNA, natural antisense etc
BIOMASS_SVV	0.71	0.421	0.186	miscellaneous
BIOMASS_SVV	0.61	0.379	0.205	stress
BIOMASS_SVV	0.36	0.285	0.179	transport
BIOMASS_SVV	0.24	0.142	0.006945	DNA
BIOMASS_VVV	13.88	8.038	0.008765	C1-metabolism
BIOMASS_VVV	3.2	1.775	0.053	amino acid metabolism
BIOMASS_VVV	3.04	1.148	0.011	cell wall
BIOMASS_VVV	2.74	2.784	0.254	major CHO metabolism
BIOMASS_VVV	1.82	0.348	0.003325	RNA
BIOMASS_VVV	1.76	0.736	0.09	development
BIOMASS_VVV	1.54	1.152	0.341	nucleotide metabolism
BIOMASS_VVV	1.34	1.306	0.355	PS
BIOMASS_VVV	1.32	1.052	0.357	redox
BIOMASS_VVV	1.22	0.45	0.147	signalling
BIOMASS_VVV	1.08	0.494	0.196	transport
BIOMASS_VVV	1	0.508	0.227	cell
BIOMASS_VVV	0.98	0.119	0.076	not assigned
BIOMASS_VVV	0.9	0.427	0.195	stress
BIOMASS_VVV	0.8	0.193	0.074	protein
BIOMASS_VVV	0.69	0.314	0.147	miscellaneous
BIOMASS_VVV	0.6	0.467	0.317	micro RNA, natural antisense etc
BIOMASS_VVV	0.51	0.417	0.278	hormone metabolism
BIOMASS_VVV	0.26	0.139	0.002298	DNA
DIAM_A	6.4	3.296	0.01	minor CHO metabolism
DIAM_A	5.03	2.721	0.007181	redox
DIAM_A	3.18	1.836	0.23	metal handling
DIAM_A	2.97	1.337	0.02	secondary metabolism
DIAM_A	2.61	2.067	0.262	major CHO metabolism
DIAM_A	2.03	1.021	0.182	amino acid metabolism
DIAM_A	1.75	1.399	0.324	mitochondrial electron transport / ATP synthesis
DIAM_A	1.72	0.931	0.155	micro RNA, natural antisense etc
DIAM_A	1.56	0.322	0.018	RNA
DIAM_A	1.55	0.61	0.097	transport
DIAM_A	1.55	0.504	0.071	signalling
DIAM_A	1.33	0.466	0.105	miscellaneous
DIAM_A	1.29	0.505	0.136	stress
DIAM_A	1	0.591	0.227	development
DIAM_A	0.97	0.553	0.273	hormone metabolism
DIAM_A	0.96	0.677	0.273	cell wall
DIAM_A	0.8	0.11	0.021	not assigned
DIAM_A	0.65	0.171	0.029	protein
DIAM_A	0.63	0.362	0.214	cell
DIAM_A	0.61	0.455	0.321	lipid metabolism
DIAM_A	0.25	0.145	0.001479	DNA
DIAM_AAA	9.85	7.582	0.092	polyamine metabolism
DIAM_AAA	7.63	3.005	0.00013	minor CHO metabolism
DIAM_AAA	3.89	1.81	0.079	Co-factor and vitamine metabolism
DIAM_AAA	3.28	1.948	0.226	tetrapyrrole synthesis
DIAM_AAA	3	1.558	0.034	redox
DIAM_AAA	2.62	1.419	0.079	nucleotide metabolism
DIAM_AAA	2.42	1.287	0.059	amino acid metabolism
DIAM_AAA	1.99	1.545	0.305	TCA / org transformation
DIAM_AAA	1.85	0.537	0.016	transport
DIAM_AAA	1.71	0.747	0.095	micro RNA, natural antisense etc
DIAM_AAA	1.56	1.336	0.34	major CHO metabolism
DIAM_AAA	1.45	0.751	0.129	hormone metabolism
DIAM_AAA	1.42	0.648	0.158	secondary metabolism
DIAM_AAA	1.39	0.253	0.018	RNA
DIAM_AAA	1.29	0.321	0.075	miscellaneous
DIAM_AAA	1.15	0.519	0.19	cell wall
DIAM_AAA	1.04	0.941	0.37	mitochondrial electron transport / ATP synthesis
DIAM_AAA	0.97	0.1	0.056	not assigned
DIAM_AAA	0.81	0.165	0.044	protein
DIAM_AAA	0.77	0.347	0.13	stress
DIAM_AAA	0.73	0.521	0.245	lipid metabolism
DIAM_AAA	0.6	0.344	0.14	development
DIAM_AAA	0.57	0.252	0.069	signalling
DIAM_AAA	0.57	0.285	0.125	cell
DIAM_AAA	0.15	0.089	1.549e-06	DNA
DIAM_PPP	13.74	13.328	0.068	gluconeogenesis / glyoxylate cycle
DIAM_PPP	5.76	2.514	0.004601	minor CHO metabolism
DIAM_PPP	4.46	3.206	0.18	C1-metabolism
DIAM_PPP	2.6	0.932	0.008499	cell wall
DIAM_PPP	2.6	1.536	0.08	PS
DIAM_PPP	2.55	1.266	0.083	redox
DIAM_PPP	2.36	1.386	0.154	mitochondrial electron transport / ATP synthesis
DIAM_PPP	2.27	0.645	0.003206	transport
DIAM_PPP	2.06	1.078	0.12	amino acid metabolism
DIAM_PPP	1.76	1.597	0.323	major CHO metabolism
DIAM_PPP	1.68	0.425	0.017	miscellaneous
DIAM_PPP	1.61	0.786	0.133	secondary metabolism
DIAM_PPP	1.55	0.739	0.14	micro RNA, natural antisense etc
DIAM_PPP	1.34	0.249	0.031	RNA
DIAM_PPP	1.32	0.663	0.171	hormone metabolism
DIAM_PPP	1.07	0.46	0.176	cell
DIAM_PPP	0.87	0.317	0.154	stress
DIAM_PPP	0.86	0.089	0.024	not assigned
DIAM_PPP	0.81	0.166	0.05	protein
DIAM_PPP	0.68	0.331	0.174	development
DIAM_PPP	0.41	0.39	0.217	lipid metabolism
DIAM_PPP	0.39	0.207	0.034	signalling
DIAM_PPP	0.22	0.106	5.871e-05	DNA
DIAM_PPS	13.97	12.707	0.067	gluconeogenesis / glyoxylate cycle
DIAM_PPS	4.54	4.601	0.178	C1-metabolism
DIAM_PPS	3.45	1.691	0.023	redox
DIAM_PPS	2.92	1.778	0.118	minor CHO metabolism
DIAM_PPS	2.45	0.999	0.025	secondary metabolism
DIAM_PPS	2.18	1.488	0.291	metal handling
DIAM_PPS	2.01	1.271	0.183	nucleotide metabolism
DIAM_PPS	1.95	0.573	0.015	transport
DIAM_PPS	1.79	1.819	0.321	major CHO metabolism
DIAM_PPS	1.48	0.324	0.044	miscellaneous
DIAM_PPS	1.46	0.463	0.058	signalling
DIAM_PPS	1.2	0.792	0.364	mitochondrial electron transport / ATP synthesis
DIAM_PPS	1.18	0.429	0.128	stress
DIAM_PPS	1.18	0.655	0.217	micro RNA, natural antisense etc
DIAM_PPS	1.01	0.102	0.061	not assigned
DIAM_PPS	0.95	0.21	0.102	RNA
DIAM_PPS	0.92	0.478	0.195	development
DIAM_PPS	0.87	0.431	0.191	cell
DIAM_PPS	0.71	0.176	0.024	protein
DIAM_PPS	0.67	0.365	0.226	hormone metabolism
DIAM_PPS	0.66	0.407	0.224	cell wall
DIAM_PPS	0.4	0.147	0.002231	DNA
DIAM_PPV	7.67	2.758	3.51e-05	redox
DIAM_PPV	5.56	3.033	0.015	minor CHO metabolism
DIAM_PPV	2.47	0.656	0.003404	transport
DIAM_PPV	1.77	1.069	0.208	amino acid metabolism
DIAM_PPV	1.66	0.338	0.006048	RNA
DIAM_PPV	1.55	0.711	0.175	secondary metabolism
DIAM_PPV	1.52	1.247	0.342	mitochondrial electron transport / ATP synthesis
DIAM_PPV	1.27	1.095	0.36	nucleotide metabolism
DIAM_PPV	1.25	0.706	0.21	cell wall
DIAM_PPV	1.15	0.373	0.132	miscellaneous
DIAM_PPV	1.12	0.484	0.158	stress
DIAM_PPV	1.1	0.516	0.194	cell
DIAM_PPV	1.07	0.586	0.272	lipid metabolism
DIAM_PPV	0.89	0.111	0.046	not assigned
DIAM_PPV	0.85	0.465	0.265	hormone metabolism
DIAM_PPV	0.76	0.171	0.049	protein
DIAM_PPV	0.67	0.332	0.137	signalling
DIAM_PPV	0.58	0.348	0.191	development
DIAM_PPV	0.5	0.344	0.271	micro RNA, natural antisense etc
DIAM_PPV	0.14	0.098	7.118e-05	DNA
DIAM_PSS	9.94	7.079	0.091	N-metabolism
DIAM_PSS	6.46	4.509	0.133	C1-metabolism
DIAM_PSS	3.19	2.934	0.23	Co-factor and vitamine metabolism
DIAM_PSS	3.11	2.762	0.234	metal handling
DIAM_PSS	2.86	1.019	0.014	hormone metabolism
DIAM_PSS	2.35	1.075	0.042	cell wall
DIAM_PSS	1.8	0.967	0.146	lipid metabolism
DIAM_PSS	1.78	0.471	0.024	miscellaneous
DIAM_PSS	1.74	0.911	0.153	secondary metabolism
DIAM_PSS	1.71	1.305	0.328	mitochondrial electron transport / ATP synthesis
DIAM_PSS	1.68	0.944	0.16	micro RNA, natural antisense etc
DIAM_PSS	1.47	0.503	0.094	stress
DIAM_PSS	1.25	0.786	0.361	PS
DIAM_PSS	1.23	1.018	0.363	redox
DIAM_PSS	1.18	0.298	0.09	RNA
DIAM_PSS	0.98	0.533	0.227	development
DIAM_PSS	0.91	0.119	0.059	not assigned
DIAM_PSS	0.9	0.198	0.094	protein
DIAM_PSS	0.75	0.414	0.2	transport
DIAM_PSS	0.56	0.283	0.124	signalling
DIAM_PSS	0.31	0.255	0.127	cell
DIAM_PSS	0.24	0.135	0.001184	DNA
DIAM_PSV	5.31	3.751	0.157	C1-metabolism
DIAM_PSV	4.05	1.841	0.014	redox
DIAM_PSV	2.81	1.921	0.124	mitochondrial electron transport / ATP synthesis
DIAM_PSV	2.62	2.492	0.262	Co-factor and vitamine metabolism
DIAM_PSV	1.96	0.815	0.069	hormone metabolism
DIAM_PSV	1.71	1.305	0.327	minor CHO metabolism
DIAM_PSV	1.55	0.755	0.141	cell wall
DIAM_PSV	1.45	0.546	0.097	transport
DIAM_PSV	1.43	0.699	0.19	secondary metabolism
DIAM_PSV	1.38	0.687	0.196	micro RNA, natural antisense etc
DIAM_PSV	1.38	0.424	0.096	stress
DIAM_PSV	1.33	0.333	0.086	miscellaneous
DIAM_PSV	1.11	0.272	0.094	RNA
DIAM_PSV	1.01	0.217	0.09	protein
DIAM_PSV	1	0.105	0.066	not assigned
DIAM_PSV	0.81	0.912	0.362	amino acid metabolism
DIAM_PSV	0.8	0.426	0.211	development
DIAM_PSV	0.62	0.308	0.115	signalling
DIAM_PSV	0.49	0.406	0.268	lipid metabolism
DIAM_PSV	0.27	0.126	0.0005492	DNA
DIAM_PSV	0.25	0.177	0.077	cell
DIAM_PVV	7.63	3.532	0.00013	minor CHO metabolism
DIAM_PVV	6.06	4.14	0.141	N-metabolism
DIAM_PVV	5.63	4.352	0.15	Biodegradation of Xenobiotics
DIAM_PVV	3.89	2.565	0.079	Co-factor and vitamine metabolism
DIAM_PVV	3.28	2.537	0.226	tetrapyrrole synthesis
DIAM_PVV	3.19	1.145	0.001649	secondary metabolism
DIAM_PVV	3	1.552	0.034	redox
DIAM_PVV	2.04	0.773	0.035	hormone metabolism
DIAM_PVV	2.01	0.762	0.037	cell wall
DIAM_PVV	1.99	1.253	0.305	TCA / org transformation
DIAM_PVV	1.99	1.248	0.305	glycolysis
DIAM_PVV	1.9	1.303	0.313	metal handling
DIAM_PVV	1.69	0.5	0.031	transport
DIAM_PVV	1.29	0.245	0.036	RNA
DIAM_PVV	1.21	0.614	0.263	amino acid metabolism
DIAM_PVV	1.14	0.464	0.155	cell
DIAM_PVV	1.1	0.604	0.223	lipid metabolism
DIAM_PVV	1.04	0.607	0.37	mitochondrial electron transport / ATP synthesis
DIAM_PVV	1	0.397	0.178	development
DIAM_PVV	0.99	0.325	0.129	miscellaneous
DIAM_PVV	0.97	0.082	0.056	not assigned
DIAM_PVV	0.76	0.635	0.355	PS
DIAM_PVV	0.68	0.485	0.231	micro RNA, natural antisense etc
DIAM_PVV	0.61	0.121	0.004992	protein
DIAM_PVV	0.57	0.261	0.069	signalling
DIAM_PVV	0.51	0.263	0.062	stress
DIAM_PVV	0.4	0.129	0.001039	DNA
DIAM_SSS	4.25	2.463	0.028	PS
DIAM_SSS	2.78	1.773	0.126	redox
DIAM_SSS	2.35	2.456	0.279	minor CHO metabolism
DIAM_SSS	2.16	1.175	0.077	hormone metabolism
DIAM_SSS	1.93	1.957	0.31	mitochondrial electron transport / ATP synthesis
DIAM_SSS	1.9	0.908	0.135	micro RNA, natural antisense etc
DIAM_SSS	1.85	0.88	0.08	development
DIAM_SSS	1.59	0.859	0.17	cell wall
DIAM_SSS	1.47	0.522	0.083	miscellaneous
DIAM_SSS	1.42	0.574	0.116	stress
DIAM_SSS	1.4	0.729	0.161	cell
DIAM_SSS	1.34	0.334	0.061	RNA
DIAM_SSS	1.26	0.263	0.05	protein
DIAM_SSS	1.14	0.502	0.192	transport
DIAM_SSS	0.76	0.136	0.014	not assigned
DIAM_SSS	0.68	0.437	0.34	lipid metabolism
DIAM_SSS	0.65	0.47	0.334	secondary metabolism
DIAM_SSS	0.28	0.144	0.003542	DNA
DIAM_SSS	0.21	0.18	0.041	signalling
DIAM_SSV	14.45	10.121	0.065	OPP
DIAM_SSV	11.2	11.871	0.082	C1-metabolism
DIAM_SSV	5.67	4.976	0.148	TCA / org transformation
DIAM_SSV	4.43	4.478	0.181	major CHO metabolism
DIAM_SSV	2.48	1.876	0.27	nucleotide metabolism
DIAM_SSV	2.45	1.159	0.09	cell wall
DIAM_SSV	2.13	NaN	0.295	redox
DIAM_SSV	2.08	1.209	0.177	lipid metabolism
DIAM_SSV	1.47	0.392	0.065	RNA
DIAM_SSV	1.2	0.326	0.094	protein
DIAM_SSV	1.12	0.524	0.195	miscellaneous
DIAM_SSV	1.02	0.135	0.095	not assigned
DIAM_SSV	1	0.83	0.371	secondary metabolism
DIAM_SSV	0.98	0.462	0.229	signalling
DIAM_SSV	0.97	0.726	0.371	micro RNA, natural antisense etc
DIAM_SSV	0.87	0.488	0.27	transport
DIAM_SSV	0.72	0.444	0.245	stress
DIAM_SSV	0.56	0.459	0.304	development
DIAM_SSV	0.53	0.378	0.291	cell
DIAM_SVV	4.68	1.759	0.001575	redox
DIAM_SVV	4.09	3.823	0.192	C1-metabolism
DIAM_SVV	3.96	1.907	0.033	minor CHO metabolism
DIAM_SVV	2.73	1.381	0.073	nucleotide metabolism
DIAM_SVV	1.84	0.741	0.081	secondary metabolism
DIAM_SVV	1.61	0.267	0.002821	RNA
DIAM_SVV	1.52	0.781	0.144	lipid metabolism
DIAM_SVV	1.44	0.433	0.077	transport
DIAM_SVV	1.42	0.202	0.004186	protein
DIAM_SVV	1.26	0.806	0.26	amino acid metabolism
DIAM_SVV	1.08	0.778	0.369	mitochondrial electron transport / ATP synthesis
DIAM_SVV	1.06	0.583	0.225	micro RNA, natural antisense etc
DIAM_SVV	1.06	0.395	0.14	stress
DIAM_SVV	1.04	0.432	0.178	development
DIAM_SVV	0.92	0.309	0.132	miscellaneous
DIAM_SVV	0.9	0.46	0.223	hormone metabolism
DIAM_SVV	0.89	0.444	0.222	cell wall
DIAM_SVV	0.79	0.61	0.359	PS
DIAM_SVV	0.79	0.085	0.005034	not assigned
DIAM_SVV	0.6	0.262	0.08	signalling
DIAM_SVV	0.59	0.335	0.136	cell
DIAM_SVV	0.21	0.071	1.573e-05	DNA
DIAM_VVV	10.82	7.131	0.085	polyamine metabolism
DIAM_VVV	5.58	2.77	0.005111	minor CHO metabolism
DIAM_VVV	4.27	2.65	0.068	Co-factor and vitamine metabolism
DIAM_VVV	3.6	2.463	0.211	tetrapyrrole synthesis
DIAM_VVV	2.66	1.234	0.047	amino acid metabolism
DIAM_VVV	2.19	1.727	0.291	TCA / org transformation
DIAM_VVV	2.08	0.699	0.014	cell
DIAM_VVV	1.71	1.264	0.328	major CHO metabolism
DIAM_VVV	1.59	0.263	0.004305	RNA
DIAM_VVV	1.5	0.669	0.147	micro RNA, natural antisense etc
DIAM_VVV	1.39	0.403	0.069	signalling
DIAM_VVV	1.28	0.602	0.177	hormone metabolism
DIAM_VVV	1.26	0.657	0.178	cell wall
DIAM_VVV	1.17	0.615	0.219	secondary metabolism
DIAM_VVV	0.98	0.095	0.059	not assigned
DIAM_VVV	0.87	0.389	0.191	development
DIAM_VVV	0.87	0.27	0.132	miscellaneous
DIAM_VVV	0.84	0.346	0.165	transport
DIAM_VVV	0.84	0.685	0.364	PS
DIAM_VVV	0.82	0.803	0.362	redox
DIAM_VVV	0.78	0.169	0.041	protein
DIAM_VVV	0.7	0.298	0.125	stress
DIAM_VVV	0.4	0.385	0.207	lipid metabolism
DIAM_VVV	0.11	0.065	1.142e-06	DNA
H1F_A	8.96	4.627	0.004203	C1-metabolism
H1F_A	7.47	4.795	0.118	polyamine metabolism
H1F_A	4.98	3.266	0.054	tetrapyrrole synthesis
H1F_A	3.02	2.006	0.113	glycolysis
H1F_A	2.89	1.51	0.066	minor CHO metabolism
H1F_A	2.32	1.182	0.065	PS
H1F_A	2.07	0.756	0.025	micro RNA, natural antisense etc
H1F_A	1.57	0.227	0.001274	RNA
H1F_A	1.51	1.054	0.344	TCA / org transformation
H1F_A	1.47	1.355	0.347	Co-factor and vitamine metabolism
H1F_A	1.44	1.086	0.349	metal handling
H1F_A	1.4	0.437	0.061	transport
H1F_A	1.36	0.388	0.089	development
H1F_A	1.36	0.339	0.058	stress
H1F_A	1.34	0.575	0.145	secondary metabolism
H1F_A	1.22	0.289	0.082	signalling
H1F_A	1.09	0.453	0.175	cell wall
H1F_A	1.06	0.149	0.06	protein
H1F_A	1	0.339	0.151	cell
H1F_A	0.89	0.076	0.021	not assigned
H1F_A	0.75	0.247	0.08	miscellaneous
H1F_A	0.66	0.468	0.335	nucleotide metabolism
H1F_A	0.56	0.457	0.304	redox
H1F_A	0.45	0.404	0.247	amino acid metabolism
H1F_A	0.44	0.266	0.11	hormone metabolism
H1F_A	0.27	0.178	0.098	lipid metabolism
H1F_A	0.15	0.068	3.231e-08	DNA
H1F_AAA	8.15	6.52	0.109	gluconeogenesis / glyoxylate cycle
H1F_AAA	7.57	4.501	0.026	Biodegradation of Xenobiotics
H1F_AAA	4.07	4.596	0.194	N-metabolism
H1F_AAA	3.41	2.837	0.22	OPP
H1F_AAA	2.68	1.391	0.132	glycolysis
H1F_AAA	2.52	1.045	0.034	redox
H1F_AAA	2.47	0.71	0.005284	lipid metabolism
H1F_AAA	2.2	1.487	0.29	tetrapyrrole synthesis
H1F_AAA	2.09	1.409	0.176	major CHO metabolism
H1F_AAA	2.03	0.889	0.063	amino acid metabolism
H1F_AAA	1.95	0.587	0.019	hormone metabolism
H1F_AAA	1.73	0.29	0.002353	miscellaneous
H1F_AAA	1.43	0.557	0.115	secondary metabolism
H1F_AAA	1.4	0.394	0.068	cell
H1F_AAA	1.34	0.948	0.356	TCA / org transformation
H1F_AAA	1.3	0.914	0.359	Co-factor and vitamine metabolism
H1F_AAA	1.17	0.785	0.266	nucleotide metabolism
H1F_AAA	1.16	0.53	0.153	cell wall
H1F_AAA	1.07	0.374	0.139	development
H1F_AAA	1.02	0.688	0.273	PS
H1F_AAA	0.98	0.069	0.047	not assigned
H1F_AAA	0.97	0.166	0.078	RNA
H1F_AAA	0.92	0.133	0.056	protein
H1F_AAA	0.86	0.306	0.113	stress
H1F_AAA	0.72	0.256	0.1	transport
H1F_AAA	0.69	0.426	0.178	micro RNA, natural antisense etc
H1F_AAA	0.62	0.227	0.047	signalling
H1F_AAA	0.3	0.105	3.445e-06	DNA
H1F_PPP	8.82	6.082	0.102	polyamine metabolism
H1F_PPP	5.88	3.443	0.041	tetrapyrrole synthesis
H1F_PPP	3.73	1.862	0.018	mitochondrial electron transport / ATP synthesis
H1F_PPP	2.27	1.494	0.161	minor CHO metabolism
H1F_PPP	1.83	0.47	0.007754	stress
H1F_PPP	1.78	1.217	0.322	TCA / org transformation
H1F_PPP	1.7	1.262	0.329	metal handling
H1F_PPP	1.58	0.72	0.111	secondary metabolism
H1F_PPP	1.56	0.636	0.096	hormone metabolism
H1F_PPP	1.55	0.383	0.028	signalling
H1F_PPP	1.54	0.595	0.098	cell wall
H1F_PPP	1.53	0.453	0.065	cell
H1F_PPP	1.53	0.716	0.118	micro RNA, natural antisense etc
H1F_PPP	1.37	0.773	0.249	PS
H1F_PPP	1.34	0.239	0.022	RNA
H1F_PPP	1.24	0.301	0.079	miscellaneous
H1F_PPP	1.07	0.454	0.161	development
H1F_PPP	1.02	0.162	0.072	protein
H1F_PPP	0.98	0.529	0.226	lipid metabolism
H1F_PPP	0.82	0.336	0.145	transport
H1F_PPP	0.78	0.645	0.358	nucleotide metabolism
H1F_PPP	0.76	0.074	0.001418	not assigned
H1F_PPP	0.67	0.622	0.337	redox
H1F_PPP	0.54	0.486	0.292	amino acid metabolism
H1F_PPP	0.13	0.074	1.863e-07	DNA
H1F_PPS	15.67	12.359	0.06	polyamine metabolism
H1F_PPS	10.44	7.404	0.015	tetrapyrrole synthesis
H1F_PPS	3.09	2.914	0.235	Co-factor and vitamine metabolism
H1F_PPS	2.33	1.023	0.064	lipid metabolism
H1F_PPS	2.18	1.063	0.075	micro RNA, natural antisense etc
H1F_PPS	2.02	1.129	0.303	minor CHO metabolism
H1F_PPS	1.92	1.166	0.192	amino acid metabolism
H1F_PPS	1.83	0.937	0.107	cell wall
H1F_PPS	1.81	0.367	0.002438	RNA
H1F_PPS	1.66	0.904	0.332	mitochondrial electron transport / ATP synthesis
H1F_PPS	1.47	0.54	0.109	transport
H1F_PPS	1.42	0.486	0.101	stress
H1F_PPS	1.27	0.703	0.178	development
H1F_PPS	1.26	0.374	0.117	miscellaneous
H1F_PPS	1.14	0.243	0.075	protein
H1F_PPS	1.12	0.659	0.269	secondary metabolism
H1F_PPS	1.1	0.386	0.16	signalling
H1F_PPS	0.74	0.097	0.006377	not assigned
H1F_PPS	0.46	0.33	0.249	hormone metabolism
H1F_PPS	0.3	0.244	0.119	cell
H1F_PPV	5.53	1.894	0.001895	minor CHO metabolism
H1F_PPV	3.3	2.568	0.1	metal handling
H1F_PPV	2.85	2.016	0.248	tetrapyrrole synthesis
H1F_PPV	1.98	0.598	0.011	cell
H1F_PPV	1.81	1.416	0.203	mitochondrial electron transport / ATP synthesis
H1F_PPV	1.78	0.67	0.069	micro RNA, natural antisense etc
H1F_PPV	1.77	0.623	0.057	hormone metabolism
H1F_PPV	1.73	NaN	0.326	glycolysis
H1F_PPV	1.56	0.411	0.031	stress
H1F_PPV	1.52	0.928	0.234	nucleotide metabolism
H1F_PPV	1.3	0.885	0.256	redox
H1F_PPV	1.3	0.35	0.072	signalling
H1F_PPV	1.27	0.603	0.177	lipid metabolism
H1F_PPV	1.23	0.589	0.182	secondary metabolism
H1F_PPV	1.21	0.179	0.026	protein
H1F_PPV	1.21	0.217	0.048	RNA
H1F_PPV	1.04	0.396	0.162	development
H1F_PPV	1.03	0.284	0.117	miscellaneous
H1F_PPV	1	0.469	0.198	cell wall
H1F_PPV	0.75	0.077	0.0008844	not assigned
H1F_PPV	0.67	0.294	0.111	transport
H1F_PPV	0.66	0.501	0.336	PS
H1F_PPV	0.52	0.515	0.285	amino acid metabolism
H1F_PPV	0.3	0.112	4.6e-05	DNA
H1F_PSS	20.84	17.383	0.046	gluconeogenesis / glyoxylate cycle
H1F_PSS	4.37	2.83	0.066	minor CHO metabolism
H1F_PSS	3.26	2.931	0.227	metal handling
H1F_PSS	2.08	1.356	0.177	amino acid metabolism
H1F_PSS	2.06	0.824	0.045	development
H1F_PSS	1.97	0.996	0.092	cell wall
H1F_PSS	1.59	0.632	0.092	transport
H1F_PSS	1.5	1.342	0.344	nucleotide metabolism
H1F_PSS	1.45	0.237	0.012	protein
H1F_PSS	1.31	1.018	0.358	PS
H1F_PSS	1.29	1.019	0.359	redox
H1F_PSS	1.26	0.925	0.26	lipid metabolism
H1F_PSS	1.03	0.126	0.072	not assigned
H1F_PSS	0.99	0.452	0.179	signalling
H1F_PSS	0.97	0.249	0.125	RNA
H1F_PSS	0.85	0.401	0.167	miscellaneous
H1F_PSS	0.66	0.346	0.167	stress
H1F_PSS	0.5	0.388	0.271	hormone metabolism
H1F_PSS	0.26	0.138	0.001845	DNA
H1F_PSV	38.57	27.622	0.025	gluconeogenesis / glyoxylate cycle
H1F_PSV	5.64	2.235	0.001682	secondary metabolism
H1F_PSV	4.04	3.494	0.194	minor CHO metabolism
H1F_PSV	2.78	1.901	0.252	nucleotide metabolism
H1F_PSV	2.43	1.237	0.274	PS
H1F_PSV	2.38	2.222	0.277	redox
H1F_PSV	1.85	1.109	0.2	hormone metabolism
H1F_PSV	1.81	1.121	0.146	cell
H1F_PSV	1.63	0.791	0.131	stress
H1F_PSV	1.31	0.47	0.109	RNA
H1F_PSV	1.27	0.859	0.26	development
H1F_PSV	1.24	0.317	0.092	protein
H1F_PSV	1.16	1.088	0.367	lipid metabolism
H1F_PSV	1.1	0.559	0.226	signalling
H1F_PSV	0.98	0.738	0.275	transport
H1F_PSV	0.94	0.577	0.228	miscellaneous
H1F_PSV	0.59	0.165	0.00465	not assigned
H1F_PSV	0.48	0.239	0.075	DNA
H1F_PVV	8.17	6.094	0.109	polyamine metabolism
H1F_PVV	5.44	3.247	0.046	tetrapyrrole synthesis
H1F_PVV	5.27	2.055	0.00231	minor CHO metabolism
H1F_PVV	1.86	0.918	0.139	redox
H1F_PVV	1.75	0.263	0.0001361	RNA
H1F_PVV	1.7	0.676	0.078	micro RNA, natural antisense etc
H1F_PVV	1.67	0.644	0.068	cell wall
H1F_PVV	1.65	1.345	0.333	TCA / org transformation
H1F_PVV	1.65	NaN	0.333	glycolysis
H1F_PVV	1.47	0.729	0.127	secondary metabolism
H1F_PVV	1.45	0.838	0.241	nucleotide metabolism
H1F_PVV	1.28	0.414	0.096	transport
H1F_PVV	1.26	0.748	0.259	PS
H1F_PVV	1.21	0.154	0.025	protein
H1F_PVV	1.17	0.355	0.107	stress
H1F_PVV	1.1	0.423	0.147	cell
H1F_PVV	1.06	0.284	0.11	miscellaneous
H1F_PVV	1.05	0.296	0.121	signalling
H1F_PVV	0.96	0.45	0.197	hormone metabolism
H1F_PVV	0.91	0.502	0.223	lipid metabolism
H1F_PVV	0.82	0.407	0.162	development
H1F_PVV	0.76	0.078	0.0009701	not assigned
H1F_PVV	0.5	0.328	0.272	amino acid metabolism
H1F_PVV	0.12	0.066	3.636e-08	DNA
H1F_SSS	6.61	4.796	0.131	C1-metabolism
H1F_SSS	3.77	2.12	0.037	redox
H1F_SSS	3.34	3.219	0.223	glycolysis
H1F_SSS	3.34	2.976	0.223	TCA / org transformation
H1F_SSS	2.58	0.69	0.001656	stress
H1F_SSS	2.41	1.031	0.039	cell wall
H1F_SSS	2.13	1.642	0.295	minor CHO metabolism
H1F_SSS	1.67	0.717	0.1	development
H1F_SSS	1.46	0.78	0.186	hormone metabolism
H1F_SSS	1.38	0.32	0.045	RNA
H1F_SSS	1.28	1.035	0.36	PS
H1F_SSS	1.15	0.708	0.268	micro RNA, natural antisense etc
H1F_SSS	1.14	0.224	0.076	protein
H1F_SSS	1.03	0.459	0.198	transport
H1F_SSS	1.01	NaN	0.37	amino acid metabolism
H1F_SSS	0.97	0.481	0.179	signalling
H1F_SSS	0.82	0.117	0.028	not assigned
H1F_SSS	0.66	0.276	0.134	miscellaneous
H1F_SSS	0.63	0.352	0.214	cell
H1F_SSS	0.61	0.438	0.321	lipid metabolism
H1F_SSS	0.16	0.101	0.0003454	DNA
H1F_SSV	18.86	17.067	0.05	gluconeogenesis / glyoxylate cycle
H1F_SSV	4.85	2.944	0.056	major CHO metabolism
H1F_SSV	3.1	3.239	0.235	TCA / org transformation
H1F_SSV	3.02	2.655	0.239	Co-factor and vitamine metabolism
H1F_SSV	2.68	0.979	0.018	cell wall
H1F_SSV	1.97	1.61	0.307	minor CHO metabolism
H1F_SSV	1.86	0.789	0.061	development
H1F_SSV	1.36	1.009	0.354	nucleotide metabolism
H1F_SSV	1.19	0.861	0.365	PS
H1F_SSV	1.18	0.538	0.188	cell
H1F_SSV	1.16	0.116	0.026	not assigned
H1F_SSV	1.16	0.778	0.366	redox
H1F_SSV	1.11	0.193	0.08	protein
H1F_SSV	1.1	0.503	0.271	secondary metabolism
H1F_SSV	1.08	0.338	0.15	miscellaneous
H1F_SSV	1.06	0.627	0.272	micro RNA, natural antisense etc
H1F_SSV	0.94	0.873	0.369	amino acid metabolism
H1F_SSV	0.9	0.585	0.27	hormone metabolism
H1F_SSV	0.79	0.342	0.177	stress
H1F_SSV	0.71	0.277	0.154	signalling
H1F_SSV	0.64	0.202	0.054	RNA
H1F_SSV	0.24	0.214	0.062	transport
H1F_SSV	0.23	0.134	0.0006994	DNA
H1F_SVV	4.28	2.238	0.028	redox
H1F_SVV	3.79	3.196	0.203	TCA / org transformation
H1F_SVV	3.61	2.562	0.211	metal handling
H1F_SVV	2.21	1.058	0.072	hormone metabolism
H1F_SVV	2.2	0.645	0.009916	signalling
H1F_SVV	2.18	1.041	0.074	cell wall
H1F_SVV	2.02	1.025	0.123	secondary metabolism
H1F_SVV	1.95	1.155	0.13	micro RNA, natural antisense etc
H1F_SVV	1.52	0.802	0.145	development
H1F_SVV	1.36	0.267	0.03	protein
H1F_SVV	0.94	0.46	0.178	miscellaneous
H1F_SVV	0.88	0.251	0.128	RNA
H1F_SVV	0.83	0.126	0.037	not assigned
H1F_SVV	0.73	0.356	0.192	stress
H1F_SVV	0.72	0.474	0.242	cell
H1F_SVV	0.69	0.576	0.344	lipid metabolism
H1F_SVV	0.58	0.372	0.193	transport
H1F_SVV	0.19	0.106	0.001164	DNA
H1F_VVV	11.64	7.46	0.079	gluconeogenesis / glyoxylate cycle
H1F_VVV	9.46	7.505	0.096	polyamine metabolism
H1F_VVV	3.73	2.284	0.084	Co-factor and vitamine metabolism
H1F_VVV	3.66	2.044	0.04	minor CHO metabolism
H1F_VVV	2.38	0.927	0.019	secondary metabolism
H1F_VVV	2.3	0.844	0.022	micro RNA, natural antisense etc
H1F_VVV	1.91	1.574	0.312	TCA / org transformation
H1F_VVV	1.82	1.84	0.319	metal handling
H1F_VVV	1.8	0.353	0.004932	miscellaneous
H1F_VVV	1.64	0.545	0.051	cell
H1F_VVV	1.63	0.495	0.038	transport
H1F_VVV	1.46	0.92	0.239	PS
H1F_VVV	1.34	0.508	0.114	development
H1F_VVV	1.1	0.353	0.129	stress
H1F_VVV	1.05	0.556	0.225	lipid metabolism
H1F_VVV	1.04	0.223	0.09	RNA
H1F_VVV	1	0.189	0.076	protein
H1F_VVV	0.99	0.349	0.135	signalling
H1F_VVV	0.84	0.087	0.014	not assigned
H1F_VVV	0.83	0.453	0.215	hormone metabolism
H1F_VVV	0.82	0.409	0.214	cell wall
H1F_VVV	0.72	0.66	0.348	redox
H1F_VVV	0.24	0.12	1.84e-05	DNA
HD_A	2.39	0.802	0.013	secondary metabolism
HD_A	2.14	1.362	0.172	minor CHO metabolism
HD_A	1.93	1.044	0.132	PS
HD_A	1.82	0.46	0.012	transport
HD_A	1.73	0.713	0.075	micro RNA, natural antisense etc
HD_A	1.68	1.113	0.33	glycolysis
HD_A	1.65	0.408	0.014	signalling
HD_A	1.63	1.466	0.334	Co-factor and vitamine metabolism
HD_A	1.39	0.274	0.013	RNA
HD_A	1.34	0.478	0.102	development
HD_A	1.23	0.546	0.181	lipid metabolism
HD_A	1.22	0.52	0.161	hormone metabolism
HD_A	1.12	0.439	0.145	cell
HD_A	1.12	0.16	0.049	protein
HD_A	0.96	0.45	0.197	cell wall
HD_A	0.96	0.074	0.049	not assigned
HD_A	0.87	0.755	0.367	mitochondrial electron transport / ATP synthesis
HD_A	0.64	0.277	0.083	stress
HD_A	0.63	0.617	0.326	redox
HD_A	0.51	0.326	0.276	amino acid metabolism
HD_A	0.41	0.178	0.012	miscellaneous
HD_A	0.04	0.032	4.572e-10	DNA
HD_AAA	6.59	5.232	0.131	N-metabolism
HD_AAA	4.14	2.087	0.03	minor CHO metabolism
HD_AAA	1.84	0.517	0.021	transport
HD_AAA	1.8	0.3	0.0004195	RNA
HD_AAA	1.63	1.17	0.222	redox
HD_AAA	1.44	0.518	0.098	cell
HD_AAA	1.31	0.901	0.254	amino acid metabolism
HD_AAA	1.26	0.561	0.178	hormone metabolism
HD_AAA	1.19	0.613	0.216	lipid metabolism
HD_AAA	1.15	0.542	0.22	secondary metabolism
HD_AAA	1.11	0.627	0.222	micro RNA, natural antisense etc
HD_AAA	1.09	0.201	0.067	protein
HD_AAA	1.07	0.335	0.125	miscellaneous
HD_AAA	0.95	0.569	0.369	nucleotide metabolism
HD_AAA	0.93	0.498	0.225	cell wall
HD_AAA	0.91	0.109	0.041	not assigned
HD_AAA	0.88	0.285	0.143	signalling
HD_AAA	0.65	0.371	0.163	development
HD_AAA	0.55	0.251	0.083	stress
HD_AAA	0.21	0.105	3.172e-05	DNA
HD_PPP	13.63	10.506	0.068	polyamine metabolism
HD_PPP	9.09	5.985	0.019	tetrapyrrole synthesis
HD_PPP	2.88	1.645	0.12	mitochondrial electron transport / ATP synthesis
HD_PPP	2.69	1.833	0.258	Co-factor and vitamine metabolism
HD_PPP	2.16	1.603	0.293	major CHO metabolism
HD_PPP	1.92	0.614	0.013	signalling
HD_PPP	1.61	0.682	0.133	hormone metabolism
HD_PPP	1.51	0.474	0.052	miscellaneous
HD_PPP	1.49	0.579	0.091	transport
HD_PPP	1.42	0.552	0.091	stress
HD_PPP	1.1	0.542	0.194	development
HD_PPP	1.07	0.241	0.104	RNA
HD_PPP	1.05	0.694	0.369	PS
HD_PPP	1.03	0.21	0.088	protein
HD_PPP	1.01	0.612	0.273	lipid metabolism
HD_PPP	0.98	0.565	0.273	secondary metabolism
HD_PPP	0.94	0.108	0.06	not assigned
HD_PPP	0.83	0.767	0.364	amino acid metabolism
HD_PPP	0.52	0.331	0.16	cell
HD_PPP	0.47	0.494	0.256	micro RNA, natural antisense etc
HD_PPP	0.39	0.354	0.203	cell wall
HD_PPP	0.2	0.101	0.0001887	DNA
HD_PPS	19.81	12.982	0.048	polyamine metabolism
HD_PPS	13.2	8.101	0.009641	tetrapyrrole synthesis
HD_PPS	5.11	3.556	0.051	minor CHO metabolism
HD_PPS	4.19	2.205	0.07	mitochondrial electron transport / ATP synthesis
HD_PPS	3.07	1.822	0.11	PS
HD_PPS	3.01	2.005	0.113	redox
HD_PPS	2.43	1.576	0.149	amino acid metabolism
HD_PPS	1.8	0.634	0.053	stress
HD_PPS	1.75	0.834	0.151	hormone metabolism
HD_PPS	1.42	0.954	0.244	secondary metabolism
HD_PPS	1.39	0.54	0.121	signalling
HD_PPS	1.37	0.748	0.249	micro RNA, natural antisense etc
HD_PPS	1.15	0.823	0.268	cell wall
HD_PPS	1.14	0.578	0.222	cell
HD_PPS	0.98	0.232	0.11	protein
HD_PPS	0.96	0.122	0.079	not assigned
HD_PPS	0.93	0.461	0.226	transport
HD_PPS	0.8	0.651	0.26	development
HD_PPS	0.79	0.37	0.178	miscellaneous
HD_PPS	0.73	0.721	0.351	lipid metabolism
HD_PPS	0.62	0.256	0.071	RNA
HD_PPS	0.1	0.096	0.0003473	DNA
HD_PPV	2.95	1.471	0.063	amino acid metabolism
HD_PPV	2.88	1.185	0.022	secondary metabolism
HD_PPV	2.44	1.459	0.148	redox
HD_PPV	2.06	1.979	0.3	minor CHO metabolism
HD_PPV	1.87	0.573	0.029	stress
HD_PPV	1.79	0.989	0.147	lipid metabolism
HD_PPV	1.76	0.391	0.00379	RNA
HD_PPV	1.21	0.235	0.055	protein
HD_PPV	1.12	0.484	0.158	signalling
HD_PPV	1	0.475	0.199	transport
HD_PPV	0.97	0.446	0.227	development
HD_PPV	0.93	0.115	0.064	not assigned
HD_PPV	0.92	0.533	0.225	cell
HD_PPV	0.47	0.37	0.256	hormone metabolism
HD_PPV	0.46	0.466	0.252	cell wall
HD_PPV	0.32	0.205	0.037	miscellaneous
HD_PPV	0.08	0.065	3.719e-05	DNA
HD_PSS	10.25	7.303	0.089	N-metabolism
HD_PSS	8.6	6.257	0.104	OPP
HD_PSS	2.15	1.555	0.294	minor CHO metabolism
HD_PSS	1.94	0.835	0.095	cell wall
HD_PSS	1.73	0.572	0.049	stress
HD_PSS	1.73	0.897	0.153	micro RNA, natural antisense etc
HD_PSS	1.36	0.546	0.111	signalling
HD_PSS	1.3	0.553	0.151	transport
HD_PSS	1.29	0.94	0.359	PS
HD_PSS	1.28	0.608	0.177	cell
HD_PSS	1.26	0.936	0.36	redox
HD_PSS	1.12	0.117	0.041	not assigned
HD_PSS	1.02	1.013	0.37	amino acid metabolism
HD_PSS	0.99	0.21	0.101	protein
HD_PSS	0.87	0.282	0.118	RNA
HD_PSS	0.83	0.39	0.165	miscellaneous
HD_PSS	0.62	0.45	0.323	lipid metabolism
HD_PSS	0.49	0.399	0.267	hormone metabolism
HD_PSS	0.34	0.142	0.005032	DNA
HD_PSS	0.33	0.283	0.152	development
HD_PSV	2.53	1.715	0.142	glycolysis
HD_PSV	1.91	0.959	0.099	redox
HD_PSV	1.9	0.514	0.00733	development
HD_PSV	1.57	0.415	0.023	transport
HD_PSV	1.52	0.499	0.087	micro RNA, natural antisense etc
HD_PSV	1.51	0.174	0.00126	RNA
HD_PSV	1.32	0.868	0.254	mitochondrial electron transport / ATP synthesis
HD_PSV	1.28	0.465	0.124	cell wall
HD_PSV	1.23	0.777	0.363	Co-factor and vitamine metabolism
HD_PSV	1.15	0.672	0.219	amino acid metabolism
HD_PSV	1.14	0.154	0.034	protein
HD_PSV	1.06	0.285	0.11	stress
HD_PSV	0.99	0.758	0.37	major CHO metabolism
HD_PSV	0.98	0.072	0.045	not assigned
HD_PSV	0.97	0.653	0.273	PS
HD_PSV	0.92	0.393	0.175	hormone metabolism
HD_PSV	0.8	0.73	0.361	minor CHO metabolism
HD_PSV	0.72	0.282	0.114	cell
HD_PSV	0.66	0.2	0.053	signalling
HD_PSV	0.63	0.184	0.035	miscellaneous
HD_PSV	0.55	0.379	0.299	nucleotide metabolism
HD_PSV	0.46	0.295	0.126	lipid metabolism
HD_PSV	0.45	0.269	0.116	secondary metabolism
HD_PSV	0.38	0.121	2.78e-05	DNA
HD_PVV	4.1	2.649	0.073	minor CHO metabolism
HD_PVV	2.82	1.554	0.124	nucleotide metabolism
HD_PVV	2.47	1.585	0.146	PS
HD_PVV	2.42	1.331	0.15	redox
HD_PVV	1.95	1.221	0.189	amino acid metabolism
HD_PVV	1.75	0.385	0.0041	RNA
HD_PVV	1.68	0.935	0.33	mitochondrial electron transport / ATP synthesis
HD_PVV	1.53	0.614	0.119	cell
HD_PVV	1.26	0.222	0.044	protein
HD_PVV	1.24	0.447	0.143	stress
HD_PVV	1.14	0.768	0.268	secondary metabolism
HD_PVV	0.96	0.499	0.227	development
HD_PVV	0.94	0.508	0.272	hormone metabolism
HD_PVV	0.93	0.44	0.177	signalling
HD_PVV	0.9	0.115	0.054	not assigned
HD_PVV	0.74	0.415	0.196	transport
HD_PVV	0.59	0.536	0.313	lipid metabolism
HD_PVV	0.55	0.436	0.297	micro RNA, natural antisense etc
HD_PVV	0.48	0.219	0.076	miscellaneous
HD_PVV	0.46	0.411	0.25	cell wall
HD_PVV	0.16	0.109	0.0002288	DNA
HD_SSS	7.38	4.952	0.119	gluconeogenesis / glyoxylate cycle
HD_SSS	4.8	3.271	0.057	C1-metabolism
HD_SSS	3.26	1.069	0.004553	PS
HD_SSS	3.2	1.167	0.005008	redox
HD_SSS	1.92	0.552	0.017	cell wall
HD_SSS	1.79	0.362	0.002647	stress
HD_SSS	1.59	0.38	0.018	transport
HD_SSS	1.46	0.475	0.053	development
HD_SSS	1.38	0.278	0.026	miscellaneous
HD_SSS	1.27	0.798	0.259	mitochondrial electron transport / ATP synthesis
HD_SSS	1.18	0.964	0.366	Co-factor and vitamine metabolism
HD_SSS	1.15	0.375	0.115	cell
HD_SSS	1.12	0.25	0.091	signalling
HD_SSS	1.1	0.623	0.223	amino acid metabolism
HD_SSS	1.07	0.175	0.066	RNA
HD_SSS	1.06	0.62	0.272	nucleotide metabolism
HD_SSS	0.97	0.071	0.043	not assigned
HD_SSS	0.95	0.692	0.37	major CHO metabolism
HD_SSS	0.85	0.131	0.033	protein
HD_SSS	0.83	0.442	0.184	micro RNA, natural antisense etc
HD_SSS	0.7	0.317	0.15	hormone metabolism
HD_SSS	0.64	0.372	0.162	secondary metabolism
HD_SSS	0.44	0.258	0.113	lipid metabolism
HD_SSS	0.24	0.08	8.454e-08	DNA
HD_SSV	11.88	10.942	0.078	fermentation
HD_SSV	6.39	4.027	0.135	N-metabolism
HD_SSV	3.46	2.546	0.218	tetrapyrrole synthesis
HD_SSV	3.29	1.761	0.1	major CHO metabolism
HD_SSV	2.68	1.735	0.132	minor CHO metabolism
HD_SSV	2.1	1.613	0.297	TCA / org transformation
HD_SSV	2.05	2.462	0.301	Co-factor and vitamine metabolism
HD_SSV	2	1.67	0.305	metal handling
HD_SSV	1.91	0.824	0.134	amino acid metabolism
HD_SSV	1.84	1.156	0.2	nucleotide metabolism
HD_SSV	1.6	0.504	0.065	cell
HD_SSV	1.58	0.955	0.227	redox
HD_SSV	1.51	0.673	0.121	cell wall
HD_SSV	1.46	0.369	0.042	miscellaneous
HD_SSV	1.44	0.668	0.155	micro RNA, natural antisense etc
HD_SSV	1.31	0.274	0.035	RNA
HD_SSV	1.22	0.65	0.182	hormone metabolism
HD_SSV	1.12	0.474	0.222	secondary metabolism
HD_SSV	1	0.104	0.059	not assigned
HD_SSV	0.97	0.324	0.143	signalling
HD_SSV	0.97	0.379	0.163	transport
HD_SSV	0.84	0.464	0.186	development
HD_SSV	0.8	0.682	0.361	PS
HD_SSV	0.79	0.128	0.04	protein
HD_SSV	0.54	0.267	0.075	stress
HD_SSV	0.42	0.142	0.00198	DNA
HD_SVV	7	3.984	0.03	tetrapyrrole synthesis
HD_SVV	2.22	1.468	0.165	mitochondrial electron transport / ATP synthesis
HD_SVV	2.12	1.782	0.296	glycolysis
HD_SVV	2.07	1.644	0.3	Co-factor and vitamine metabolism
HD_SVV	1.86	1.119	0.198	nucleotide metabolism
HD_SVV	1.66	1.563	0.332	major CHO metabolism
HD_SVV	1.64	0.478	0.043	transport
HD_SVV	1.6	0.89	0.225	redox
HD_SVV	1.59	0.228	0.003597	RNA
HD_SVV	1.46	0.718	0.153	micro RNA, natural antisense etc
HD_SVV	1.37	0.372	0.061	miscellaneous
HD_SVV	1.35	0.374	0.076	signalling
HD_SVV	1.24	0.557	0.181	hormone metabolism
HD_SVV	1.22	0.563	0.183	cell wall
HD_SVV	1.21	0.479	0.147	cell
HD_SVV	0.9	0.161	0.071	protein
HD_SVV	0.85	0.415	0.187	development
HD_SVV	0.83	0.096	0.015	not assigned
HD_SVV	0.82	0.34	0.144	stress
HD_SVV	0.81	0.687	0.361	PS
HD_SVV	0.78	0.506	0.255	lipid metabolism
HD_SVV	0.64	0.534	0.33	amino acid metabolism
HD_SVV	0.48	0.161	0.00487	DNA
HD_SVV	0.37	0.28	0.187	secondary metabolism
HD_VVV	11.23	9.902	0.082	polyamine metabolism
HD_VVV	5.79	4.097	0.146	OPP
HD_VVV	5.79	2.715	0.004519	minor CHO metabolism
HD_VVV	2.61	1.291	0.08	PS
HD_VVV	2.21	1.48	0.289	Co-factor and vitamine metabolism
HD_VVV	2.07	1.313	0.119	amino acid metabolism
HD_VVV	1.93	0.539	0.016	transport
HD_VVV	1.84	0.459	0.011	signalling
HD_VVV	1.73	0.661	0.05	cell
HD_VVV	1.71	1.029	0.214	redox
HD_VVV	1.56	0.863	0.139	micro RNA, natural antisense etc
HD_VVV	1.32	0.577	0.17	hormone metabolism
HD_VVV	1.23	0.274	0.056	RNA
HD_VVV	1.21	0.543	0.215	secondary metabolism
HD_VVV	1.02	0.366	0.152	stress
HD_VVV	0.99	0.691	0.37	nucleotide metabolism
HD_VVV	0.98	0.567	0.226	cell wall
HD_VVV	0.91	0.099	0.043	not assigned
HD_VVV	0.83	0.567	0.264	lipid metabolism
HD_VVV	0.81	0.169	0.052	protein
HD_VVV	0.68	0.399	0.176	development
HD_VVV	0.67	0.25	0.095	miscellaneous
HD_VVV	0.17	0.083	1.338e-05	DNA

## Sheet: Mapman_signif_up
Trait	Treatment	Trait_Treatment	Normed_Freq	StdDev	pvalue	MapMan_process
BIOMASS	A	BIOMASS_A	4	1.45	0.001565	nucleotide metabolism
BIOMASS	A	BIOMASS_A	2.32	0.773	0.007677	secondary metabolism
BIOMASS	A	BIOMASS_A	2.06	0.634	0.011	cell wall
BIOMASS	A	BIOMASS_A	1.92	0.669	0.034	lipid metabolism
BIOMASS	A	BIOMASS_A	1.83	0.445	0.012	development
BIOMASS	A	BIOMASS_A	1.52	0.208	0.001267	RNA
BIOMASS	AAA	BIOMASS_AAA	11.9	8.011	0.012	metal handling
BIOMASS	AAA	BIOMASS_AAA	8.23	4.832	0.005373	nucleotide metabolism
BIOMASS	AAA	BIOMASS_AAA	2.53	1.03	0.014	signalling
BIOMASS	AAA	BIOMASS_AAA	2.17	0.754	0.027	miscellaneous
BIOMASS	PPP	BIOMASS_PPP	9.82	5.648	0.017	C1-metabolism
BIOMASS	PPP	BIOMASS_PPP	3.74	0.947	1.043e-05	development
BIOMASS	PPP	BIOMASS_PPP	2.29	1.005	0.046	lipid metabolism
BIOMASS	PPP	BIOMASS_PPP	1.61	0.309	0.005453	RNA
BIOMASS	PPS	BIOMASS_PPS	7.9	4.394	0.005903	C1-metabolism
BIOMASS	PPS	BIOMASS_PPS	1.96	0.716	0.031	lipid metabolism
BIOMASS	PPS	BIOMASS_PPS	1.69	0.228	8.962e-05	RNA
BIOMASS	PPV	BIOMASS_PPV	6.05	3.605	0.012	tetrapyrrole synthesis
BIOMASS	PPV	BIOMASS_PPV	3.83	0.938	2.237e-06	lipid metabolism
BIOMASS	PPV	BIOMASS_PPV	1.84	0.406	0.009477	development
BIOMASS	PPV	BIOMASS_PPV	1.68	0.209	5.779e-05	RNA
BIOMASS	PPV	BIOMASS_PPV	1.12	0.15	0.039	protein
BIOMASS	PSS	BIOMASS_PSS	11.3	6.488	0.002234	C1-metabolism
BIOMASS	PSS	BIOMASS_PSS	2.1	0.757	0.042	lipid metabolism
BIOMASS	PSS	BIOMASS_PSS	1.92	0.62	0.043	cell wall
BIOMASS	PSS	BIOMASS_PSS	1.73	0.245	0.0004866	RNA
BIOMASS	PSS	BIOMASS_PSS	1.24	0.199	0.024	protein
BIOMASS	PSV	BIOMASS_PSV	24.95	15.438	0.0002337	C1-metabolism
BIOMASS	PSV	BIOMASS_PSV	6.46	2.971	0.003118	PS
BIOMASS	PSV	BIOMASS_PSV	3.03	1.118	0.019	cell wall
BIOMASS	PSV	BIOMASS_PSV	2.19	0.724	0.014	signalling
BIOMASS	PVV	BIOMASS_PVV	10.7	6.603	0.014	C1-metabolism
BIOMASS	PVV	BIOMASS_PVV	1.54	0.351	0.012	RNA
BIOMASS	PVV	BIOMASS_PVV	1.14	0.113	0.028	not assigned
BIOMASS	SSS	BIOMASS_SSS	6.36	3.57	0.036	tetrapyrrole synthesis
BIOMASS	SSS	BIOMASS_SSS	2.39	0.483	0.0007735	transport
BIOMASS	SSS	BIOMASS_SSS	1.7	0.272	0.0007328	RNA
BIOMASS	SSS	BIOMASS_SSS	1.68	0.411	0.017	signalling
BIOMASS	SSV	BIOMASS_SSV	8.48	5.345	0.022	tetrapyrrole synthesis
BIOMASS	SSV	BIOMASS_SSV	2.69	0.815	0.001906	cell
BIOMASS	SSV	BIOMASS_SSV	2.6	0.894	0.013	cell wall
BIOMASS	SVV	BIOMASS_SVV	2.27	1.195	0.047	cell
BIOMASS	VVV	BIOMASS_VVV	13.88	8.038	0.008765	C1-metabolism
BIOMASS	VVV	BIOMASS_VVV	3.04	1.148	0.011	cell wall
BIOMASS	VVV	BIOMASS_VVV	1.82	0.348	0.003325	RNA
DIAM	A	DIAM_A	6.4	3.296	0.01	minor CHO metabolism
DIAM	A	DIAM_A	5.03	2.721	0.007181	redox
DIAM	A	DIAM_A	2.97	1.337	0.02	secondary metabolism
DIAM	A	DIAM_A	1.56	0.322	0.018	RNA
DIAM	AAA	DIAM_AAA	7.63	3.005	0.00013	minor CHO metabolism
DIAM	AAA	DIAM_AAA	3	1.558	0.034	redox
DIAM	AAA	DIAM_AAA	1.85	0.537	0.016	transport
DIAM	AAA	DIAM_AAA	1.39	0.253	0.018	RNA
DIAM	PPP	DIAM_PPP	5.76	2.514	0.004601	minor CHO metabolism
DIAM	PPP	DIAM_PPP	2.6	0.932	0.008499	cell wall
DIAM	PPP	DIAM_PPP	2.27	0.645	0.003206	transport
DIAM	PPP	DIAM_PPP	1.68	0.425	0.017	miscellaneous
DIAM	PPP	DIAM_PPP	1.34	0.249	0.031	RNA
DIAM	PPS	DIAM_PPS	3.45	1.691	0.023	redox
DIAM	PPS	DIAM_PPS	2.45	0.999	0.025	secondary metabolism
DIAM	PPS	DIAM_PPS	1.95	0.573	0.015	transport
DIAM	PPS	DIAM_PPS	1.48	0.324	0.044	miscellaneous
DIAM	PPV	DIAM_PPV	7.67	2.758	3.51e-05	redox
DIAM	PPV	DIAM_PPV	5.56	3.033	0.015	minor CHO metabolism
DIAM	PPV	DIAM_PPV	2.47	0.656	0.003404	transport
DIAM	PPV	DIAM_PPV	1.66	0.338	0.006048	RNA
DIAM	PSS	DIAM_PSS	2.86	1.019	0.014	hormone metabolism
DIAM	PSS	DIAM_PSS	2.35	1.075	0.042	cell wall
DIAM	PSS	DIAM_PSS	1.78	0.471	0.024	miscellaneous
DIAM	PSV	DIAM_PSV	4.05	1.841	0.014	redox
DIAM	PVV	DIAM_PVV	7.63	3.532	0.00013	minor CHO metabolism
DIAM	PVV	DIAM_PVV	3.19	1.145	0.001649	secondary metabolism
DIAM	PVV	DIAM_PVV	3	1.552	0.034	redox
DIAM	PVV	DIAM_PVV	2.04	0.773	0.035	hormone metabolism
DIAM	PVV	DIAM_PVV	2.01	0.762	0.037	cell wall
DIAM	PVV	DIAM_PVV	1.69	0.5	0.031	transport
DIAM	PVV	DIAM_PVV	1.29	0.245	0.036	RNA
DIAM	SSS	DIAM_SSS	4.25	2.463	0.028	PS
DIAM	SVV	DIAM_SVV	4.68	1.759	0.001575	redox
DIAM	SVV	DIAM_SVV	3.96	1.907	0.033	minor CHO metabolism
DIAM	SVV	DIAM_SVV	1.61	0.267	0.002821	RNA
DIAM	SVV	DIAM_SVV	1.42	0.202	0.004186	protein
DIAM	VVV	DIAM_VVV	5.58	2.77	0.005111	minor CHO metabolism
DIAM	VVV	DIAM_VVV	2.66	1.234	0.047	amino acid metabolism
DIAM	VVV	DIAM_VVV	2.08	0.699	0.014	cell
DIAM	VVV	DIAM_VVV	1.59	0.263	0.004305	RNA
H1F	A	H1F_A	8.96	4.627	0.004203	C1-metabolism
H1F	A	H1F_A	2.07	0.756	0.025	micro RNA, natural antisense etc
H1F	A	H1F_A	1.57	0.227	0.001274	RNA
H1F	AAA	H1F_AAA	7.57	4.501	0.026	Biodegradation of Xenobiotics
H1F	AAA	H1F_AAA	2.52	1.045	0.034	redox
H1F	AAA	H1F_AAA	2.47	0.71	0.005284	lipid metabolism
H1F	AAA	H1F_AAA	1.95	0.587	0.019	hormone metabolism
H1F	AAA	H1F_AAA	1.73	0.29	0.002353	miscellaneous
H1F	PPP	H1F_PPP	5.88	3.443	0.041	tetrapyrrole synthesis
H1F	PPP	H1F_PPP	3.73	1.862	0.018	mitochondrial electron transport / ATP synthesis
H1F	PPP	H1F_PPP	1.83	0.47	0.007754	stress
H1F	PPP	H1F_PPP	1.55	0.383	0.028	signalling
H1F	PPP	H1F_PPP	1.34	0.239	0.022	RNA
H1F	PPS	H1F_PPS	10.44	7.404	0.015	tetrapyrrole synthesis
H1F	PPS	H1F_PPS	1.81	0.367	0.002438	RNA
H1F	PPV	H1F_PPV	5.53	1.894	0.001895	minor CHO metabolism
H1F	PPV	H1F_PPV	1.98	0.598	0.011	cell
H1F	PPV	H1F_PPV	1.56	0.411	0.031	stress
H1F	PPV	H1F_PPV	1.21	0.179	0.026	protein
H1F	PPV	H1F_PPV	1.21	0.217	0.048	RNA
H1F	PSS	H1F_PSS	20.84	17.383	0.046	gluconeogenesis / glyoxylate cycle
H1F	PSS	H1F_PSS	2.06	0.824	0.045	development
H1F	PSS	H1F_PSS	1.45	0.237	0.012	protein
H1F	PSV	H1F_PSV	38.57	27.622	0.025	gluconeogenesis / glyoxylate cycle
H1F	PSV	H1F_PSV	5.64	2.235	0.001682	secondary metabolism
H1F	PVV	H1F_PVV	5.44	3.247	0.046	tetrapyrrole synthesis
H1F	PVV	H1F_PVV	5.27	2.055	0.00231	minor CHO metabolism
H1F	PVV	H1F_PVV	1.75	0.263	0.0001361	RNA
H1F	PVV	H1F_PVV	1.21	0.154	0.025	protein
H1F	SSS	H1F_SSS	3.77	2.12	0.037	redox
H1F	SSS	H1F_SSS	2.58	0.69	0.001656	stress
H1F	SSS	H1F_SSS	2.41	1.031	0.039	cell wall
H1F	SSS	H1F_SSS	1.38	0.32	0.045	RNA
H1F	SSV	H1F_SSV	2.68	0.979	0.018	cell wall
H1F	SSV	H1F_SSV	1.16	0.116	0.026	not assigned
H1F	SVV	H1F_SVV	4.28	2.238	0.028	redox
H1F	SVV	H1F_SVV	2.2	0.645	0.009916	signalling
H1F	SVV	H1F_SVV	1.36	0.267	0.03	protein
H1F	VVV	H1F_VVV	3.66	2.044	0.04	minor CHO metabolism
H1F	VVV	H1F_VVV	2.38	0.927	0.019	secondary metabolism
H1F	VVV	H1F_VVV	2.3	0.844	0.022	micro RNA, natural antisense etc
H1F	VVV	H1F_VVV	1.8	0.353	0.004932	miscellaneous
H1F	VVV	H1F_VVV	1.63	0.495	0.038	transport
HD	A	HD_A	2.39	0.802	0.013	secondary metabolism
HD	A	HD_A	1.82	0.46	0.012	transport
HD	A	HD_A	1.65	0.408	0.014	signalling
HD	A	HD_A	1.39	0.274	0.013	RNA
HD	A	HD_A	1.12	0.16	0.049	protein
HD	AAA	HD_AAA	4.14	2.087	0.03	minor CHO metabolism
HD	AAA	HD_AAA	1.84	0.517	0.021	transport
HD	AAA	HD_AAA	1.8	0.3	0.0004195	RNA
HD	PPP	HD_PPP	9.09	5.985	0.019	tetrapyrrole synthesis
HD	PPP	HD_PPP	1.92	0.614	0.013	signalling
HD	PPS	HD_PPS	19.81	12.982	0.048	polyamine metabolism
HD	PPS	HD_PPS	13.2	8.101	0.009641	tetrapyrrole synthesis
HD	PPV	HD_PPV	2.88	1.185	0.022	secondary metabolism
HD	PPV	HD_PPV	1.87	0.573	0.029	stress
HD	PPV	HD_PPV	1.76	0.391	0.00379	RNA
HD	PSS	HD_PSS	1.73	0.572	0.049	stress
HD	PSS	HD_PSS	1.12	0.117	0.041	not assigned
HD	PSV	HD_PSV	1.9	0.514	0.00733	development
HD	PSV	HD_PSV	1.57	0.415	0.023	transport
HD	PSV	HD_PSV	1.51	0.174	0.00126	RNA
HD	PSV	HD_PSV	1.14	0.154	0.034	protein
HD	PVV	HD_PVV	1.75	0.385	0.0041	RNA
HD	PVV	HD_PVV	1.26	0.222	0.044	protein
HD	SSS	HD_SSS	3.26	1.069	0.004553	PS
HD	SSS	HD_SSS	3.2	1.167	0.005008	redox
HD	SSS	HD_SSS	1.92	0.552	0.017	cell wall
HD	SSS	HD_SSS	1.79	0.362	0.002647	stress
HD	SSS	HD_SSS	1.59	0.38	0.018	transport
HD	SSS	HD_SSS	1.38	0.278	0.026	miscellaneous
HD	SSV	HD_SSV	1.46	0.369	0.042	miscellaneous
HD	SSV	HD_SSV	1.31	0.274	0.035	RNA
HD	SVV	HD_SVV	7	3.984	0.03	tetrapyrrole synthesis
HD	SVV	HD_SVV	1.64	0.478	0.043	transport
HD	SVV	HD_SVV	1.59	0.228	0.003597	RNA
HD	VVV	HD_VVV	5.79	2.715	0.004519	minor CHO metabolism
HD	VVV	HD_VVV	1.93	0.539	0.016	transport
HD	VVV	HD_VVV	1.84	0.459	0.011	signalling

## Sheet: MapMan_representation
MapMan	BIOMASS	DIAM	H1F	HD	Total
RNA	8	7	6	7	28
transport	1	5	1	6	13
minor CHO metabolism	0	7	3	2	12
cell wall	5	3	2	1	11
redox	0	7	3	1	11
protein	2	1	4	3	10
tetrapyrrole synthesis	3	0	3	3	9
miscellaneous	1	3	2	2	8
secondary metabolism	1	3	2	2	8
signalling	3	0	2	3	8
C1-metabolism	6	0	1	0	7
lipid metabolism	5	0	1	0	6
stress	0	0	3	3	6
development	3	0	1	1	5
cell	2	1	1	0	4
not assigned	1	0	1	1	3
PS	1	1	0	1	3
hormone metabolism	0	2	1	0	3
nucleotide metabolism	2	0	0	0	2
gluconeogenesis / glyoxylate cycle	0	0	2	0	2
micro RNA, natural antisense etc	0	0	2	0	2
metal handling	1	0	0	0	1
amino acid metabolism	0	1	0	0	1
Biodegradation of Xenobiotics	0	0	1	0	1
mitochondrial electron transport / ATP synthesis	0	0	1	0	1
polyamine metabolism	0	0	0	1	1
